# Supplementary material for: Developing genome-reduced Pseudomonas chlororaphis strains for the production of secondary metabolites
Source: BMC Genomics. 2017 Sep 11;18:715. doi: 10.1186/s12864-017-4127-2 (PMC5594592; doi:10.1186/s12864-017-4127-2)
Supplement: Supplementary file 1 — Predicted essential genes of P. chlororaphis strain. (XLSX 29 kb) [file 12864_2017_4127_MOESM1_ESM.xlsx]

## Sheet: Sheet1
Predicted essential genes of P. chlororaphis strain
Locus Tag	Proteins	Gene	Category	Highest identity in the essential database		% amino cid identity
				DEG ID	Organism
MOK_02257	dihydrodipicolinate reductase	dapB	Amino acid biosynthesis and metabolism	DEG10150289	Pseudomonas aeruginosa UCBPP-PA14	81.34
MOK_05158	succinyl-diaminopimelate desuccinylase, proteobacterial clade	dapE	Amino acid biosynthesis and metabolism	DEG10130124	Acinetobacter baylyi ADP1	61.17
MOK_05545	dihydrodipicolinate synthase	dapA	Amino acid biosynthesis and metabolism	DEG10150232	Pseudomonas aeruginosa UCBPP-PA14	84.88
MOK_00426	S-adenosylmethionine synthetase	metK	Biosynthesis of cofactors, prosthetic groups and carriers	DEG10290091	Shewanella oneidensis MR-1	73.4
MOK_00623	ubiquinone biosynthesis O-methyltransferase	ubiG	Biosynthesis of cofactors, prosthetic groups and carriers	DEG10150116	Pseudomonas aeruginosa UCBPP-PA14	89.61
MOK_01018	4-diphosphocytidyl-2C-methyl-D-erythritol kinase	ipk	Biosynthesis of cofactors, prosthetic groups and carriers	DEG10150282	Pseudomonas aeruginosa UCBPP-PA14	78.49
MOK_01197	(E)-4-hydroxy-3-methyl-but-2-enyl pyrophosphate reductase (IPP and DMAPP forming)	lytB/ispH	Biosynthesis of cofactors, prosthetic groups and carriers	DEG10150268	Pseudomonas aeruginosa UCBPP-PA14	86.94
MOK_01201	riboflavin kinase/FMN adenylyltransferase	ribF	Biosynthesis of cofactors, prosthetic groups and carriers	DEG10320004	Salmonella enterica subsp. enterica serovar Typhimurium SL1344	56.46
MOK_01209	Geranylgeranyl pyrophosphate synthase	ispB	Biosynthesis of cofactors, prosthetic groups and carriers	DEG10030075	Vibrio cholerae N16961	54.66
MOK_02155	5,10-methylene-tetrahydrofolate dehydrogenase/Methenyl tetrahydrofolate cyclohydrolase	folD	Biosynthesis of cofactors, prosthetic groups and carriers	DEG10150189	Pseudomonas aeruginosa UCBPP-PA14	86.97
MOK_02494	uroporphyrinogen decarboxylase	hemE	Biosynthesis of cofactors, prosthetic groups and carriers	DEG10150309	Pseudomonas aeruginosa UCBPP-PA14	88.7
MOK_03108	phosphopantothenoylcysteine decarboxylase/phosphopantothenate--cysteine ligase, prokaryotic	coaC	Biosynthesis of cofactors, prosthetic groups and carriers	DEG10150326	Pseudomonas aeruginosa UCBPP-PA14	86.53
MOK_03166	porphobilinogen deaminase	hemC	Biosynthesis of cofactors, prosthetic groups and carriers	DEG10150323	Pseudomonas aeruginosa UCBPP-PA14	86.82
MOK_03261	pantetheine-phosphate adenylyltransferase, bacterial	coaD	Biosynthesis of cofactors, prosthetic groups and carriers	DEG10150013	Pseudomonas aeruginosa UCBPP-PA14	93.08
MOK_03787	(E)-4-hydroxy-3-methyl-but-2-enyl pyrophosphate reductase (IPP and DMAPP forming)	ispH	Biosynthesis of cofactors, prosthetic groups and carriers	DEG10290304	Shewanella oneidensis MR-1	66.45
MOK_04082	4-hydroxythreonine-4-phosphate dehydrogenase	pdxA	Biosynthesis of cofactors, prosthetic groups and carriers	DEG10030080	Vibrio cholerae N16961	60.74
MOK_04525	thiamine-monophosphate kinase	thiL	Biosynthesis of cofactors, prosthetic groups and carriers	DEG10150060	Pseudomonas aeruginosa UCBPP-PA14	69.5
MOK_04528	GTP cyclohydrolase II	ribA	Biosynthesis of cofactors, prosthetic groups and carriers	DEG10150061	Pseudomonas aeruginosa UCBPP-PA14	81.28
MOK_04532	1-deoxy-D-xylulose-5-phosphate synthase	dxs	Biosynthesis of cofactors, prosthetic groups and carriers	DEG10150062	Pseudomonas aeruginosa UCBPP-PA14	56.59
MOK_04533	Geranylgeranyl pyrophosphate synthase	ispA	Biosynthesis of cofactors, prosthetic groups and carriers	DEG10190053	Escherichia coli MG1655 II	50
MOK_05176	1-deoxy-D-xylulose 5-phosphate reductoisomerase	dxr	Biosynthesis of cofactors, prosthetic groups and carriers	DEG10150099	Pseudomonas aeruginosa UCBPP-PA14	56.52
MOK_05196	2-C-methyl-D-erythritol 2,4-cyclodiphosphate synthase	ispF	Biosynthesis of cofactors, prosthetic groups and carriers	DEG10290294	Shewanella oneidensis MR-1	66.67
MOK_00163	Predicted sugar kinase	ppnK	Biosynthesis of cofactors, prosthetic groups, and carriers	DEG10130261	Acinetobacter baylyi ADP1	55.28
MOK_00667	GTP cyclohydrolase I	folE/folE2	Biosynthesis of cofactors, prosthetic groups, and carriers	DEG10130298	Acinetobacter baylyi ADP1	62.22
MOK_02388	GTP cyclohydrolase I	folE/folE2	Biosynthesis of cofactors, prosthetic groups, and carriers	DEG10130298	Acinetobacter baylyi ADP1	62.22
MOK_03252	Dihydrofolate reductase	folA	Biosynthesis of cofactors, prosthetic groups, and carriers	DEG10150012	Pseudomonas aeruginosa UCBPP-PA14	74.38
MOK_03393	folylpolyglutamate synthase/dihydrofolate synthase	folC	Biosynthesis of cofactors, prosthetic groups, and carriers	DEG10190135	Escherichia coli MG1655 II	46.79
MOK_03791	1-deoxy-D-xylulose-5-phosphate synthase	dxs	Biosynthesis of cofactors, prosthetic groups, and carriers	DEG10050524	Haemophilus influenzae Rd KW20	55.27
MOK_03793	1-deoxy-D-xylulose 5-phosphate reductoisomerase	dxr	Biosynthesis of cofactors, prosthetic groups, and carriers	DEG10350255	Burkholderia pseudomallei K96243	61.66
MOK_00422	3-phosphoglycerate kinase	pgk	Carbohydrate transport and metabolism	DEG10050168	Haemophilus influenzae Rd KW20	70.98
MOK_00423	erythrose-4-phosphate dehydrogenase	gap	Carbohydrate transport and metabolism	DEG10280266	Sphingomonas wittichii RW1	49.1
MOK_00922	UDP-N-acetylmuramate--alanine ligase	murC	Carbohydrate transport and metabolism	DEG10150250	Pseudomonas aeruginosa UCBPP-PA14	89.47
MOK_00923	undecaprenyldiphospho-muramoylpentapeptide beta-N-acetylglucosaminyltransferase	murG	Carbohydrate transport and metabolism	DEG10150251	Pseudomonas aeruginosa UCBPP-PA14	74.51
MOK_01405	2-oxoglutarate dehydrogenase complex dihydrolipoamide succinyltransferase (E2 component)	sucB	Carbohydrate transport and metabolism	DEG10150204	Pseudomonas aeruginosa UCBPP-PA14	79.76
MOK_02266	phosphoglucosamine mutase	mrsA-B/mrsA	Carbohydrate transport and metabolism	DEG10050536	Haemophilus influenzae Rd KW20	61.4
MOK_04068	ribulose-phosphate 3-epimerase	rpe	Carbohydrate transport and metabolism	DEG10150022	Pseudomonas aeruginosa UCBPP-PA14	90.13
MOK_05970	glyceraldehyde-3-phosphate dehydrogenase, type I	gapA	Carbohydrate transport and metabolism	DEG10280266	Sphingomonas wittichii RW1	49.1
MOK_06084	Iron-sulfur cluster assembly accessory protein	erpA	Carbohydrate transport and metabolism	DEG10150028	Pseudomonas aeruginosa UCBPP-PA14	84.48
MOK_00918	cell division protein FtsZ	ftsZ	Cell division	DEG10030475	Vibrio cholerae N16961	58.67
MOK_00919	cell division protein FtsA	ftsA	Cell division	DEG10150249	Pseudomonas aeruginosa UCBPP-PA14	91.89
MOK_01791	ribosome biogenesis GTP-binding protein YsxC/EngB	engB	Cell division	DEG10150332	Pseudomonas aeruginosa UCBPP-PA14	75.71
MOK_01800	cell division ATP-binding protein FtsE	ftsE	Cell division	DEG10190239	Escherichia coli MG1655 II	36.82
MOK_02049	DNA segregation ATPase FtsK/SpoIIIE and related proteins	ftsK	Cell division	DEG10030370	Vibrio cholerae N16961	61.37
MOK_02264	ATP-dependent metalloprotease FtsH	ftsH	Cell division	DEG10030130	Vibrio cholerae N16961	69.15
MOK_03272	signal recognition particle-docking protein FtsY	ftsY	Cell division	DEG10050261	Haemophilus influenzae Rd KW20	67.97
MOK_03825	ATP-dependent metalloprotease FtsH	ftsH	Cell division	DEG10350460	Burkholderia pseudomallei K96243	51.41
MOK_02175	Methyl-accepting chemotaxis protein	-	Cell motility and secretion	DEG10030096	Vibrio cholerae N16961	37.95
MOK_00917	UDP-3-0-acyl N-acetylglucosamine deacetylase	lpxC	Cell wall/membrane/envelope biogenesis	DEG10290359	Shewanella oneidensis MR-1	61.84
MOK_00926	phospho-N-acetylmuramoyl-pentapeptide-transferase	mraY	Cell wall/membrane/envelope biogenesis	DEG10150253	Pseudomonas aeruginosa UCBPP-PA14	93.33
MOK_00928	UDP-N-acetylmuramyl-tripeptide synthetase	murE	Cell wall/membrane/envelope biogenesis	DEG10150255	Pseudomonas aeruginosa UCBPP-PA14	76.59
MOK_01335	UDP-N-acetylenolpyruvoylglucosamine reductase	murB	Cell wall/membrane/envelope biogenesis	DEG10150129	Pseudomonas aeruginosa UCBPP-PA14	70.8
MOK_01337	3-deoxy-D-manno-octulosonate cytidylyltransferase	kdsB	Cell wall/membrane/envelope biogenesis	DEG10150127	Pseudomonas aeruginosa UCBPP-PA14	82.54
MOK_01339	tetraacyldisaccharide 4'-kinase	lpxK	Cell wall/membrane/envelope biogenesis	DEG10150125	Pseudomonas aeruginosa UCBPP-PA14	74.85
MOK_01894	UDP-N-acetylglucosamine diphosphorylase/glucosamine-1-phosphate N-acetyltransferase	glmU	Cell wall/membrane/envelope biogenesis	DEG10290393	Shewanella oneidensis MR-1	60.54
MOK_01896	glucosamine--fructose-6-phosphate aminotransferase (isomerizing)	glmS	Cell wall/membrane/envelope biogenesis	DEG10150333	Pseudomonas aeruginosa UCBPP-PA14	85.6
MOK_02338	cell shape determining protein, MreB/Mrl family	mreB	Cell wall/membrane/envelope biogenesis	DEG10150262	Pseudomonas aeruginosa UCBPP-PA14	97.1
MOK_02369	UDP-N-acetylglucosamine 1-carboxyvinyltransferase	murA	Cell wall/membrane/envelope biogenesis	DEG10130110	Acinetobacter baylyi ADP1	64.52
MOK_05174	undecaprenyl diphosphate synthase	uppS	Cell wall/membrane/envelope biogenesis	DEG10150097	Pseudomonas aeruginosa UCBPP-PA14	84
MOK_05180	UDP-3-O-[3-hydroxymyristoyl] glucosamine N-acyltransferase	lpxD	Cell wall/membrane/envelope biogenesis	DEG10320041	Salmonella enterica subsp. enterica serovar Typhimurium SL1344	49.85
MOK_05182	acyl-[acyl-carrier-protein]--UDP-N-acetylglucosamine O-acyltransferase	lpxA	Cell wall/membrane/envelope biogenesis	DEG10150102	Pseudomonas aeruginosa UCBPP-PA14	91.47
MOK_05183	lipid-A-disaccharide synthase	lpxB	Cell wall/membrane/envelope biogenesis	DEG10150103	Pseudomonas aeruginosa UCBPP-PA14	76.94
MOK_05189	3-deoxy-8-phosphooctulonate synthase	kdsA	Cell wall/membrane/envelope biogenesis	DEG10290324	Shewanella oneidensis MR-1	74.38
MOK_00154	DNA polymerase III, epsilon subunit, Proteobacterial	dnaQ	DNA replication, recombination, modification and repair	DEG10150187	Pseudomonas aeruginosa UCBPP-PA14	75.93
MOK_00620	DNA gyrase, A subunit	gyrA	DNA replication, recombination, modification and repair	DEG10150117	Pseudomonas aeruginosa UCBPP-PA14	81.29
MOK_01875	DNA gyrase, B subunit	gyrB	DNA replication, recombination, modification and repair	DEG10290006	Shewanella oneidensis MR-1	70.7
MOK_01877	DNA polymerase III, beta subunit	dnaN	DNA replication, recombination, modification and repair	DEG10290005	Shewanella oneidensis MR-1	55.86
MOK_01878	chromosomal replication initiator protein DnaA	dnaA	DNA replication, recombination, modification and repair	DEG10150001	Pseudomonas aeruginosa UCBPP-PA14	82.72
MOK_02576	DNA topoisomerase IV, B subunit, proteobacterial	parE	DNA replication, recombination, modification and repair	DEG10150299	Pseudomonas aeruginosa UCBPP-PA14	38.31
MOK_02579	DNA topoisomerase IV, A subunit, proteobacterial	parC	DNA replication, recombination, modification and repair	DEG10150298	Pseudomonas aeruginosa UCBPP-PA14	36.26
MOK_02615	replicative DNA helicase	dnaB	DNA replication, recombination, modification and repair	DEG10190283	Escherichia coli MG1655 II	61.04
MOK_03505	DNA polymerase III, subunit gamma and tau	dnaX	DNA replication, recombination, modification and repair	DEG10030223	Vibrio cholerae N16961	63.16
MOK_03515	DNA ligase, NAD-dependent	lig/ligA	DNA replication, recombination, modification and repair	DEG10150213	Pseudomonas aeruginosa UCBPP-PA14	74.02
MOK_05185	DNA-directed DNA polymerase III (polc)	dnaE	DNA replication, recombination, modification and repair	DEG10150104	Pseudomonas aeruginosa UCBPP-PA14	85.43
MOK_00512	Acetyl/propionyl-CoA carboxylase, alpha subunit	accC	Fatty acids and lipids metabolism	DEG10130221	Acinetobacter baylyi ADP1	48.54
MOK_00733	Dehydrogenases with different specificities (related to short-chain alcohol dehydrogenases)	fabG	Fatty acids and lipids metabolism	DEG10340452	Bacteroides fragilis 638R	38.98
MOK_00840	1-hydroxy-2-methyl-2-(E)-butenyl 4-diphosphate synthase	gcpE/ispG	Fatty acids and lipids metabolism	DEG10150083	Pseudomonas aeruginosa UCBPP-PA14	89.2
MOK_01319	beta-ketoacyl-acyl-carrier-protein synthase II	fabF	Fatty acids and lipids metabolism	DEG10350301	Burkholderia pseudomallei K96243	36.63
MOK_01321	3-oxoacyl-(acyl-carrier-protein) reductase	fabG	Fatty acids and lipids metabolism	DEG10150130	Pseudomonas aeruginosa UCBPP-PA14	38.93
MOK_01366	Dehydrogenases with different specificities (related to short-chain alcohol dehydrogenases)	fabG	Fatty acids and lipids metabolism	DEG10340259	Bacteroides fragilis 638R	50
MOK_01385	3-oxoacyl-(acyl-carrier-protein) synthase	fabB	Fatty acids and lipids metabolism	DEG10290272	Shewanella oneidensis MR-1	41.46
MOK_02093	UDP-2,3-diacylglucosamine hydrolase	-	Fatty acids and lipids metabolism	DEG10150192	Pseudomonas aeruginosa UCBPP-PA14	72.88
MOK_02112	Acetyl/propionyl-CoA carboxylase, alpha subunit	accC	Fatty acids and lipids metabolism	DEG10190200	Escherichia coli MG1655 II	52.3
MOK_02500	3-oxoacyl-(acyl-carrier-protein) synthase	fabF	Fatty acids and lipids metabolism	DEG10120300	Francisella novicida U112	37.2
MOK_02501	3-oxoacyl-(acyl-carrier-protein) reductase, putative	fabG	Fatty acids and lipids metabolism	DEG10290382	Shewanella oneidensis MR-1	36.47
MOK_03325	beta-ketoacyl-acyl-carrier-protein synthase II	fabF	Fatty acids and lipids metabolism	DEG10200212	Caulobacter crescentus	36.45
MOK_03394	acetyl-CoA carboxylase, carboxyl transferase, beta subunit	accD	Fatty acids and lipids metabolism	DEG10150121	Pseudomonas aeruginosa UCBPP-PA14	87.76
MOK_03567	Dehydrogenases with different specificities (related to short-chain alcohol dehydrogenases)	fabG	Fatty acids and lipids metabolism	DEG10030391	Vibrio cholerae N16961	35.57
MOK_03871	Dehydrogenases with different specificities (related to short-chain alcohol dehydrogenases)	fabG	Fatty acids and lipids metabolism	DEG10290259	Shewanella oneidensis MR-1	35.18
MOK_04280	CDP-diacylglycerol--glycerol-3-phosphate 3-phosphatidyltransferase	pgsA	Fatty acids and lipids metabolism	DEG10150154	Pseudomonas aeruginosa UCBPP-PA14	83.87
MOK_04347	Dehydrogenases with different specificities (related to short-chain alcohol dehydrogenases)	fabG	Fatty acids and lipids metabolism	DEG10130139	Acinetobacter baylyi ADP1	37.5
MOK_04646	acetyl-CoA carboxylase, biotin carboxylase subunit	accC	Fatty acids and lipids metabolism	DEG10150294	Pseudomonas aeruginosa UCBPP-PA14	47.77
MOK_05175	CDP-diglyceride synthetase	cdsA	Fatty acids and lipids metabolism	DEG10150098	Pseudomonas aeruginosa UCBPP-PA14	74.06
MOK_05181	beta-hydroxyacyl-[acyl carrier protein] dehydratase FabZ	fabZ	Fatty acids and lipids metabolism	DEG10150101	Pseudomonas aeruginosa UCBPP-PA14	91.78
MOK_05186	acetyl-CoA carboxylase, carboxyl transferase, alpha subunit	accA	Fatty acids and lipids metabolism	DEG10150105	Pseudomonas aeruginosa UCBPP-PA14	87.26
MOK_05491	Dehydrogenases with different specificities (related to short-chain alcohol dehydrogenases)	fabG	Fatty acids and lipids metabolism	DEG10350302	Burkholderia pseudomallei K96243	39.04
MOK_00614	cytidylate kinase	cmk	Nucleotide transport and metabolism	DEG10150118	Pseudomonas aeruginosa UCBPP-PA14	79.45
MOK_00815	Cytosine/adenosine deaminases	-	Nucleotide transport and metabolism	DEG10150087	Pseudomonas aeruginosa UCBPP-PA14	71.88
MOK_01020	ribose-phosphate pyrophosphokinase	prs	Nucleotide transport and metabolism	DEG10130356	Acinetobacter baylyi ADP1	73.23
MOK_01316	thymidylate kinase	tmk	Nucleotide transport and metabolism	DEG10150132	Pseudomonas aeruginosa UCBPP-PA14	80.41
MOK_02062	adenylosuccinate lyase	purB	Nucleotide transport and metabolism	DEG10150144	Pseudomonas aeruginosa UCBPP-PA14	88.6
MOK_03099	guanylate kinase	gmk	Nucleotide transport and metabolism	DEG10320306	Salmonella enterica subsp. enterica serovar Typhimurium SL1344	58.62
MOK_03107	deoxyuridine 5'-triphosphate nucleotidohydrolase (dut)	dut	Nucleotide transport and metabolism	DEG10150327	Pseudomonas aeruginosa UCBPP-PA14	89.4
MOK_05141	adenylate kinases	adk	Nucleotide transport and metabolism	DEG10030207	Vibrio cholerae N16961	65.58
MOK_05172	uridylate kinase	pyrH	Nucleotide transport and metabolism	DEG10150095	Pseudomonas aeruginosa UCBPP-PA14	92.65
MOK_05188	CTP synthase	pyrG	Nucleotide transport and metabolism	DEG10150107	Pseudomonas aeruginosa UCBPP-PA14	91.42
MOK_00729	chaperonin GroL	groEL	Protein folding	DEG10320342	Salmonella enterica subsp. enterica serovar Typhimurium SL1344	79.81
MOK_00730	Co-chaperonin GroES (HSP10)	groES	Protein folding	DEG10150246	Pseudomonas aeruginosa UCBPP-PA14	90.63
MOK_00847	Fe-S protein assembly chaperone HscA	hscA	Protein folding	DEG10050129	Haemophilus influenzae Rd KW20	63
MOK_02255	chaperone protein DnaK	dnaK	Protein folding	DEG10320001	Salmonella enterica subsp. enterica serovar Typhimurium SL1344	41.11
MOK_03239	prolipoprotein diacylglyceryl transferase	-	Protein folding	DEG10030142	Vibrio cholerae N16961	55
MOK_03831	chaperonin GroL	groEL	Protein folding	DEG10340356	Bacteroides fragilis 638R	62.65
MOK_05168	methionine aminopeptidase, type I	map	Protein posttranslational modification	DEG10120124	Francisella novicida U112	66.14
MOK_00857	protein-export membrane protein, SecD/SecF family	secF	Protein translocation and secretion	DEG10150077	Pseudomonas aeruginosa UCBPP-PA14	78.41
MOK_00858	protein-export membrane protein, SecD/SecF family	secD	Protein translocation and secretion	DEG10130098	Acinetobacter baylyi ADP1	51.26
MOK_03947	preprotein translocase, SecA subunit	secA	Protein translocation and secretion	DEG10150247	Pseudomonas aeruginosa UCBPP-PA14	83.08
MOK_04487	preprotein translocase, SecY subunit	secY	Protein translocation and secretion	DEG10290052	Shewanella oneidensis MR-1	67.13
MOK_04860	signal peptidase I, bacterial type	lepB	Protein translocation and secretion	DEG10290129	Shewanella oneidensis MR-1	46.01
MOK_04884	signal recognition particle protein	ffh	Protein translocation and secretion	DEG10290133	Shewanella oneidensis MR-1	36.19
MOK_04094	putative glycoprotease GCP	gcp	Protein turnover	DEG10150020	Pseudomonas aeruginosa UCBPP-PA14	86.39
MOK_01880	membrane protein insertase, YidC/Oxa1 family, N-terminal domain	yidC	Proton motive force generation	DEG10290001	Shewanella oneidensis MR-1	46.13
MOK_01890	proton translocating ATP synthase, F1 alpha subunit	atpA	Proton motive force generation	DEG10150334	Pseudomonas aeruginosa UCBPP-PA14	93.97
MOK_01892	ATP synthase, F1 beta subunit	atpD	Proton motive force generation	DEG10130028	Acinetobacter baylyi ADP1	85.13
MOK_02271	transcription termination factor NusA/transcription termination factor NusA, C-terminal duplication	nusA	Transcription	DEG10290113	Shewanella oneidensis MR-1	63.43
MOK_04097	RNA polymerase sigma factor, sigma-70 family	rpoD	Transcription	DEG10150019	Pseudomonas aeruginosa UCBPP-PA14	83.79
MOK_04454	transcription termination/antitermination factor NusG	nusG	Transcription	DEG10290021	Shewanella oneidensis MR-1	71.7
MOK_04460	DNA-directed RNA polymerase, beta subunit	rpoB	Transcription	DEG10150033	Pseudomonas aeruginosa UCBPP-PA14	93.07
MOK_04461	DNA-directed RNA polymerase, beta' subunit, predominant form	rpoC	Transcription	DEG10290027	Shewanella oneidensis MR-1	75.41
MOK_04491	DNA-directed RNA polymerase, alpha subunit, bacterial and chloroplast-type	rpoA	Transcription	DEG10320265	Salmonella enterica subsp. enterica serovar Typhimurium SL1344	73.62
MOK_05201	RNA polymerase sigma factor RpoS	rpoD	Transcription	DEG10290118	Shewanella oneidensis MR-1	67.76
MOK_02060	tRNA (5-methylaminomethyl-2-thiouridylate)-methyltransferase	trmU	Transcription, RNA processing and degradation	DEG10150145	Pseudomonas aeruginosa UCBPP-PA14	87.3
MOK_03192	transcription termination factor Rho	rho	Transcription, RNA processing and degradation	DEG10290065	Shewanella oneidensis MR-1	82.3
MOK_00613	ribosomal protein S1	rpsA	Translation, ribosomal structure and biogenesis	DEG10190076	Escherichia coli MG1655 II	74.53
MOK_00836	ribosome-associated GTPase EngA	engA	Translation, ribosomal structure and biogenesis	DEG10150084	Pseudomonas aeruginosa UCBPP-PA14	83.16
MOK_00945	Ribosomal protein S9	rpsI	Translation, ribosomal structure and biogenesis	DEG10190193	Escherichia coli MG1655 II	76.15
MOK_00946	ribosomal protein L13, bacterial type	rplM	Translation, ribosomal structure and biogenesis	DEG10150258	Pseudomonas aeruginosa UCBPP-PA14	95.77
MOK_01014	peptide chain release factor 1	prfA	Translation, ribosomal structure and biogenesis	DEG10150279	Pseudomonas aeruginosa UCBPP-PA14	84.17
MOK_01022	peptidyl-tRNA hydrolase	pth	Translation, ribosomal structure and biogenesis	DEG10150283	Pseudomonas aeruginosa UCBPP-PA14	81.96
MOK_01200	isoleucyl-tRNA synthetase	ileS	Translation, ribosomal structure and biogenesis	DEG10150271	Pseudomonas aeruginosa UCBPP-PA14	83.78
MOK_01206	Obg family GTPase CgtA	obg	Translation, ribosomal structure and biogenesis	DEG10130308	Acinetobacter baylyi ADP1	60.21
MOK_01207	ribosomal protein L27	rpmA	Translation, ribosomal structure and biogenesis	DEG10150274	Pseudomonas aeruginosa UCBPP-PA14	83.53
MOK_01853	peptide deformylase	def	Translation, ribosomal structure and biogenesis	DEG10150005	Pseudomonas aeruginosa UCBPP-PA14	91.67
MOK_01854	methionyl-tRNA formyltransferase	fmt	Translation, ribosomal structure and biogenesis	DEG10150004	Pseudomonas aeruginosa UCBPP-PA14	83.76
MOK_01861	glycyl-tRNA synthetase, tetrameric type, alpha subunit	glyQ	Translation, ribosomal structure and biogenesis	DEG10150003	Pseudomonas aeruginosa UCBPP-PA14	91.48
MOK_01862	glycyl-tRNA synthetase, tetrameric type, beta subunit	glyS	Translation, ribosomal structure and biogenesis	DEG10150002	Pseudomonas aeruginosa UCBPP-PA14	78.65
MOK_01941	threonyl-tRNA synthetase	thrS	Translation, ribosomal structure and biogenesis	DEG10350221	Burkholderia pseudomallei K96243	61.05
MOK_02045	seryl-tRNA synthetase	serS	Translation, ribosomal structure and biogenesis	DEG10150149	Pseudomonas aeruginosa UCBPP-PA14	87.79
MOK_02053	translation initiation factor IF-1	infA	Translation, ribosomal structure and biogenesis	DEG10150146	Pseudomonas aeruginosa UCBPP-PA14	100
MOK_02090	cysteinyl-tRNA synthetase	cysS	Translation, ribosomal structure and biogenesis	DEG10150190	Pseudomonas aeruginosa UCBPP-PA14	81.3
MOK_02091	glutaminyl-tRNA synthetase	glnS	Translation, ribosomal structure and biogenesis	DEG10150191	Pseudomonas aeruginosa UCBPP-PA14	86.28
MOK_02272	translation initiation factor IF-2	infB	Translation, ribosomal structure and biogenesis	DEG10150286	Pseudomonas aeruginosa UCBPP-PA14	88.46
MOK_02883	prolyl-tRNA synthetase, family II	proS	Translation, ribosomal structure and biogenesis	DEG10150236	Pseudomonas aeruginosa UCBPP-PA14	80.04
MOK_03352	phenylalanyl-tRNA synthetase, beta subunit, non-spirochete bacterial	pheT	Translation, ribosomal structure and biogenesis	DEG10030249	Vibrio cholerae N16961	45.89
MOK_03353	phenylalanyl-tRNA synthetase, alpha subunit	pheS	Translation, ribosomal structure and biogenesis	DEG10150140	Pseudomonas aeruginosa UCBPP-PA14	86.98
MOK_03354	ribosomal protein L20	rplT	Translation, ribosomal structure and biogenesis	DEG10150139	Pseudomonas aeruginosa UCBPP-PA14	95.1
MOK_03357	threonyl-tRNA synthetase	thrS	Translation, ribosomal structure and biogenesis	DEG10130387	Acinetobacter baylyi ADP1	54.37
MOK_03416	glutamyl-tRNA synthetase, bacterial family	gltx/gltX	Translation, ribosomal structure and biogenesis	DEG10150119	Pseudomonas aeruginosa UCBPP-PA14	82.93
MOK_03962	aspartyl-tRNA synthetase, bacterial type	aspS	Translation, ribosomal structure and biogenesis	DEG10130100	Acinetobacter baylyi ADP1	71.62
MOK_04455	50S ribosomal protein L11	rplK	Translation, ribosomal structure and biogenesis	DEG10150030	Pseudomonas aeruginosa UCBPP-PA14	93.01
MOK_04456	ribosomal protein L1, bacterial/chloroplast	rplA	Translation, ribosomal structure and biogenesis	DEG10150031	Pseudomonas aeruginosa UCBPP-PA14	86.09
MOK_04462	ribosomal protein S12, bacterial/organelle	rpsL	Translation, ribosomal structure and biogenesis	DEG10320293	Salmonella enterica subsp. enterica serovar Typhimurium SL1344	86.18
MOK_04463	ribosomal protein S7, bacterial/organelle	rpsG	Translation, ribosomal structure and biogenesis	DEG10150034	Pseudomonas aeruginosa UCBPP-PA14	95.51
MOK_04464	translation elongation factor EF-G	fusA	Translation, ribosomal structure and biogenesis	DEG10290030	Shewanella oneidensis MR-1	69.86
MOK_04466	ribosomal protein S10, bacterial/organelle	rpsJ	Translation, ribosomal structure and biogenesis	DEG10150035	Pseudomonas aeruginosa UCBPP-PA14	99.03
MOK_04467	50S ribosomal protein L3, bacterial	rplC	Translation, ribosomal structure and biogenesis	DEG10030537	Vibrio cholerae N16961	72.6
MOK_04468	50S ribosomal protein L4, bacterial/organelle	rplD	Translation, ribosomal structure and biogenesis	DEG10030536	Vibrio cholerae N16961	71
MOK_04470	ribosomal protein L2, bacterial/organellar	rplB	Translation, ribosomal structure and biogenesis	DEG10030534	Vibrio cholerae N16961	80.59
MOK_04471	ribosomal protein S19, bacterial/organelle	rpsS	Translation, ribosomal structure and biogenesis	DEG10150036	Pseudomonas aeruginosa UCBPP-PA14	92.31
MOK_04472	ribosomal protein L22, bacterial type	rplV	Translation, ribosomal structure and biogenesis	DEG10150037	Pseudomonas aeruginosa UCBPP-PA14	100
MOK_04473	ribosomal protein S3, bacterial type	rpsC	Translation, ribosomal structure and biogenesis	DEG10150038	Pseudomonas aeruginosa UCBPP-PA14	96.74
MOK_04474	ribosomal protein L16, bacterial/organelle	rplP	Translation, ribosomal structure and biogenesis	DEG10150039	Pseudomonas aeruginosa UCBPP-PA14	94.16
MOK_04476	30S ribosomal protein S17	rpsQ	Translation, ribosomal structure and biogenesis	DEG10150041	Pseudomonas aeruginosa UCBPP-PA14	88.64
MOK_04477	ribosomal protein L14, bacterial/organelle	rplN	Translation, ribosomal structure and biogenesis	DEG10150042	Pseudomonas aeruginosa UCBPP-PA14	98.36
MOK_04478	ribosomal protein L24, bacterial/organelle	rplX	Translation, ribosomal structure and biogenesis	DEG10150043	Pseudomonas aeruginosa UCBPP-PA14	89.42
MOK_04479	Ribosomal protein L5	rplE	Translation, ribosomal structure and biogenesis	DEG10150044	Pseudomonas aeruginosa UCBPP-PA14	92.74
MOK_04480	Ribosomal protein S14	rpsN	Translation, ribosomal structure and biogenesis	DEG10150045	Pseudomonas aeruginosa UCBPP-PA14	86.14
MOK_04481	Ribosomal protein S8	rpsH	Translation, ribosomal structure and biogenesis	DEG10290046	Shewanella oneidensis MR-1	68.99
MOK_04482	ribosomal protein L6, bacterial type	rplF	Translation, ribosomal structure and biogenesis	DEG10150046	Pseudomonas aeruginosa UCBPP-PA14	90.96
MOK_04483	ribosomal protein L18, bacterial type	rplR	Translation, ribosomal structure and biogenesis	DEG10150047	Pseudomonas aeruginosa UCBPP-PA14	87.93
MOK_04484	ribosomal protein S5, bacterial/organelle type	rpsE	Translation, ribosomal structure and biogenesis	DEG10130415	Acinetobacter baylyi ADP1	77.36
MOK_04486	ribosomal protein L15, bacterial/organelle	rplO	Translation, ribosomal structure and biogenesis	DEG10150049	Pseudomonas aeruginosa UCBPP-PA14	87.5
MOK_04489	30S ribosomal protein S11	rpsK	Translation, ribosomal structure and biogenesis	DEG10150052	Pseudomonas aeruginosa UCBPP-PA14	99.13
MOK_04490	ribosomal protein S4, bacterial/organelle type	rpsD	Translation, ribosomal structure and biogenesis	DEG10030513	Vibrio cholerae N16961	74.27
MOK_04492	ribosomal protein L17	rplQ	Translation, ribosomal structure and biogenesis	DEG10150053	Pseudomonas aeruginosa UCBPP-PA14	92.91
MOK_04596	leucyl-tRNA synthetase, eubacterial and mitochondrial family	leuS	Translation, ribosomal structure and biogenesis	DEG10130395	Acinetobacter baylyi ADP1	62.28
MOK_04853	valyl-tRNA synthetase	valS	Translation, ribosomal structure and biogenesis	DEG10150075	Pseudomonas aeruginosa UCBPP-PA14	82.63
MOK_04862	GTP-binding protein Era	era	Translation, ribosomal structure and biogenesis	DEG10150241	Pseudomonas aeruginosa UCBPP-PA14	85.14
MOK_04888	ribosomal protein L19, bacterial type	rplS	Translation, ribosomal structure and biogenesis	DEG10030113	Vibrio cholerae N16961	80.17
MOK_05100	alanine--tRNA ligase	alaS	Translation, ribosomal structure and biogenesis	DEG10130175	Acinetobacter baylyi ADP1	65.58
MOK_05130	peptide chain release factor 2	prfB	Translation, ribosomal structure and biogenesis	DEG10130472	Acinetobacter baylyi ADP1	40.58
MOK_05131	Lysyl-tRNA synthetase (class II)	lysS	Translation, ribosomal structure and biogenesis	DEG10150090	Pseudomonas aeruginosa UCBPP-PA14	89.34
MOK_05170	ribosomal protein S2, bacterial type	rpsB	Translation, ribosomal structure and biogenesis	DEG10150094	Pseudomonas aeruginosa UCBPP-PA14	89.79
MOK_05171	translation elongation factor Ts	tsf	Translation, ribosomal structure and biogenesis	DEG10190029	Escherichia coli MG1655 II	58.99
MOK_05173	ribosome recycling factor	frr	Translation, ribosomal structure and biogenesis	DEG10150096	Pseudomonas aeruginosa UCBPP-PA14	68.65
MOK_06087	tyrosyl-tRNA synthetase	tyrS	Translation, ribosomal structure and biogenesis	DEG10290124	Shewanella oneidensis MR-1	61.71
MOK_00580	Predicted ABC-type transport system involved in lysophospholipase L1 biosynthesis, ATPase component	-	Transport	DEG10030734	Vibrio cholerae N16961	60.73
MOK_00763	ABC-type polar amino acid transport system, ATPase component	artP	Transport	DEG10050424	Haemophilus influenzae Rd KW20	35.11
MOK_02358	ABC-type (unclassified) transport system, ATPase component	-	Transport	DEG10030508	Vibrio cholerae N16961	73.44
MOK_02557	lipid A export permease/ATP-binding protein MsbA	msbA	Transport	DEG10150305	Pseudomonas aeruginosa UCBPP-PA14	36.01
MOK_02783	ABC-type nitrate/sulfonate/bicarbonate transport system, ATPase component	-	Transport	DEG10150164	Pseudomonas aeruginosa UCBPP-PA14	41.13
MOK_03244	putative 2-aminoethylphosphonate ABC transporter, ATP-binding protein	afuC/fbpC	Transport	DEG10050060	Haemophilus influenzae Rd KW20	42.5
MOK_03444	lipoprotein releasing system, transmembrane protein, LolC/E family	lolC	Transport	DEG10150124	Pseudomonas aeruginosa UCBPP-PA14	69.57
MOK_03445	lipoprotein releasing system, ATP-binding protein	lolD	Transport	DEG10150123	Pseudomonas aeruginosa UCBPP-PA14	35.43
MOK_03446	lipoprotein releasing system, transmembrane protein, LolC/E family	lolE	Transport	DEG10150122	Pseudomonas aeruginosa UCBPP-PA14	61.54
MOK_03472	ABC transporter, permease/ATP-binding protein	-	Transport	DEG10340034	Bacteroides fragilis 638R	37.8
MOK_03587	ABC-type proline/glycine betaine transport system, ATPase component	-	Transport	DEG10350143	Burkholderia pseudomallei K96243	39.75
MOK_03728	spermidine/putrescine ABC transporter ATP-binding subunit	-	Transport	DEG10350143	Burkholderia pseudomallei K96243	39.75
MOK_04683	Dehydrogenases with different specificities (related to short-chain alcohol dehydrogenases)	-	Transport	DEG10220274	Porphyromonas gingivalis ATCC 33277	39.37
MOK_05334	sulfate ABC transporter, ATP-binding protein	afuC/fbpC	Transport	DEG10050060	Haemophilus influenzae Rd KW20	42.5
MOK_05340	ABC-type nitrate/sulfonate/bicarbonate transport system, ATPase component	-	Transport	DEG10350210	Burkholderia pseudomallei K96243	44.68
MOK_05750	ABC-type antimicrobial peptide transport system, ATPase component	-	Transport	DEG10030320	Vibrio cholerae N16961	39.37
MOK_05934	ABC-type sugar transport systems, ATPase components	-	Transport	DEG10150163	Pseudomonas aeruginosa UCBPP-PA14	44.92
MOK_05952	ABC-type multidrug transport system, ATPase and permease components	msbA	Transport	DEG10350505	Burkholderia pseudomallei K96243	43.39
MOK_06057	ABC-type nitrate/sulfonate/bicarbonate transport system, ATPase component	afuC/fbpC	Transport	DEG10050060	Haemophilus influenzae Rd KW20	42.5
MOK_06067	spermidine/putrescine ABC transporter ATP-binding subunit	-	Transport	DEG10350143	Burkholderia pseudomallei K96243	39.75
