# Supplementary material for: Developing genome-reduced Pseudomonas chlororaphis strains for the production of secondary metabolites
Source: BMC Genomics. 2017 Sep 11;18:715. doi: 10.1186/s12864-017-4127-2 (PMC5594592; doi:10.1186/s12864-017-4127-2)
Supplement: Supplementary file 3 — Deleted genes in each MD region. (XLSX 51 kb) [file 12864_2017_4127_MOESM3_ESM.xlsx]

## Sheet: Sheet1
Deleted genes in each MD region
Deletion	Gene ID	Locus Tag	Product Name	Gene	Category	COG
MD1	2512326159	MOK_02716	2,4-diaminobutyrate 4-transaminases( EC:2.6.1.76 )	acsF	Amino acid transport and metabolism	COG0160
	2512326160	MOK_02717	Siderophore synthetase component	acsD	Inorganic ion transport and metabolism	COG4264
	2512326161	MOK_02718	Diaminopimelate decarboxylase( EC:4.1.1.20 )	acsE	Amino acid transport and metabolism	COG0019
	2512326162	MOK_02719	drug resistance transporter, EmrB/QacA subfamily	yhcA	Carbohydrate transport and metabolism	COG2814
	2512326163	MOK_02720	Siderophore synthetase component	acsC	Inorganic ion transport and metabolism	COG4264
	2512326164	MOK_02721	2,4-dihydroxyhept-2-ene-1,7-dioic acid aldolase( EC:4.1.2.- )	acsB	Carbohydrate transport and metabolism	COG3836
	2512326165	MOK_02722	Siderophore synthetase component	acsA	Inorganic ion transport and metabolism	COG4264
	2512326166	MOK_02723	ABC-type Fe3+-hydroxamate transport system, periplasmic component	cbrA	Inorganic ion transport and metabolism	COG0614
	2512326167	MOK_02724	ABC-type Fe3+-siderophore transport system, permease component	cbrB	Inorganic ion transport and metabolism	COG0609
	2512326168	MOK_02725	ABC-type Fe3+-siderophore transport system, permease component	cbrC	Inorganic ion transport and metabolism	COG0609
	2512326169	MOK_02726	ABC-type cobalamin/Fe3+-siderophores transport systems, ATPase components( EC:3.6.3.34 )	cbrD	Coenzyme transport and metabolism	COG1120
	2512326170	MOK_02727	Uncharacterized Fe-S protein	-	Inorganic ion transport and metabolism	COG4114
MD2	2512328170	MOK_04727	diguanylate cyclase (GGDEF) domain	-	Signal transduction mechanisms	COG2199
	2512328171	MOK_04728	Response regulator containing a CheY-like receiver domain and an HD-GYP domain	fitH	Signal transduction mechanisms	COG3437
	2512328172	MOK_04729	Transcriptional regulator	fitG	Transcription	COG0583
	2512328173	MOK_04730	PAS domain S-box	fitF	Signal transduction mechanisms	COG0642
	2512328174	MOK_04731	type I secretion outer membrane protein, TolC family	fitE	Cell wall, membrane, envelope biogenesis	COG1538
	2512328175	MOK_04732	cytotoxin	fitD	Function unknown	-
	2512328176	MOK_04733	type I secretion system ABC transporter, HlyB family	fitC	Defense mechanisms	COG2274
	2512328177	MOK_04734	type I secretion membrane fusion protein, HlyD family	fitB	Defense mechanisms	COG1566
	2512328178	MOK_04735	type I secretion system ABC transporter, HlyB family	fitA	Defense mechanisms	COG2274
MD3	2512325133	MOK_01688	Lysine/ornithine N-monooxygenase( EC:1.13.12.- )	pvdA	Secondary metabolites biosynthesis, transport and catabolism	COG3486
	2512325134	MOK_01689	RNA polymerase sigma factor, sigma-70 family	fpvI	Transcription	COG1595
	2512325135	MOK_01690	RND family efflux transporter, MFP subunit	pvdO	Cell wall, membrane, envelope biogenesis	COG0845
	2512325136	MOK_01691	ABC-type antimicrobial peptide transport system, ATPase component( EC:3.6.3.- )	pvdN	Cell wall, membrane, envelope biogenesis	COG1136
	2512325137	MOK_01692	efflux transporter, outer membrane factor (OMF) lipoprotein, NodT family	opmQ	Cell wall, membrane, envelope biogenesis	COG1538
	2512325138	MOK_01693	hypothetical protein	pvdP	Function unknown	-
	2512325139	MOK_01694	Zn-dependent dipeptidase, microsomal dipeptidase homolog	pvdM	Amino acid transport and metabolism	COG2355
	2512325140	MOK_01695	Selenocysteine lyase	pvdN	Amino acid transport and metabolism	COG0520
	2512325141	MOK_01696	Uncharacterized conserved protein	pvdO	Posttranslational modification, protein turnover, chaperones	COG1262
	2512325142	MOK_01697	Folate-dependent phosphoribosylglycinamide formyltransferase	pvdF	Nucleotide transport and metabolism	COG0299
	2512325143	MOK_01698	cyclic peptide transporter	pvdE	Inorganic ion transport and metabolism	COG4615
	2512325144	MOK_01699	TonB-dependent siderophore receptor	fpvA	Inorganic ion transport and metabolism	COG4773
	2512325145	MOK_01700	Thioesterase domains of type I polyketide synthases or non-ribosomal peptide synthetases	pvdD	Secondary metabolites biosynthesis, transport and catabolism	COG3319
	2512325146	MOK_01701	amino acid adenylation domain	pvdD	Secondary metabolites biosynthesis, transport and catabolism	COG1020
	2512325147	MOK_01702	non-ribosomal peptide synthase domain TIGR01720	pvdD	Secondary metabolites biosynthesis, transport and catabolism	COG1020
	2512325148	MOK_01703	non-ribosomal peptide synthase domain TIGR01720/amino acid adenylation domain	pvdD	Secondary metabolites biosynthesis, transport and catabolism	COG1020
	2512325149	MOK_01704	Non-ribosomal peptide synthetase modules and related proteins	pvdJ	Secondary metabolites biosynthesis, transport and catabolism	COG1020
	2512325150	MOK_01705	amino acid adenylation domain	pvdJ	Secondary metabolites biosynthesis, transport and catabolism	COG1020
	2512325151	MOK_01706	amino acid adenylation domain	pvdI	Secondary metabolites biosynthesis, transport and catabolism	COG1020
	2512325152	MOK_01707	non-ribosomal peptide synthase domain TIGR01720/amino acid adenylation domain	pvdI	Secondary metabolites biosynthesis, transport and catabolism	COG1020
MD4	2512328367	MOK_04926	Uncharacterized NAD(FAD)-dependent dehydrogenases( EC:1.4.99.5 )	hcnB	Lipid transport and metabolism	COG0446
	2512328368	MOK_04927	Glycine/D-amino acid oxidases (deaminating)( EC:1.4.99.5 )	hcnC	Amino acid transport and metabolism	COG0665
MD5	2512327473	MOK_04030	hypothetical protein( EC:3.6.3.- )	-	Function unknown	-
	2512327474	MOK_04031	Tryptophan halogenase.( EC:1.14.14.7 )	prnA	Amino acid transport and metabolism	COG0665
	2512327475	MOK_04032	Domain of unknown function (DUF1864).	prnB	Function unknown	-
	2512327476	MOK_04033	Tryptophan halogenase.( EC:1.14.14.- )	prnC	Energy production and conversion	COG0644
	2512327477	MOK_04034	Rieske [2Fe-2S] domain.	prnD	Inorganic ion transport and metabolism	COG4638
	2512327478	MOK_04035	hypothetical protein	-	Function unknown	-
	2512327479	MOK_04036	Kef-type K+ transport systems, membrane components	-	Inorganic ion transport and metabolism	COG0475
MD6	2512323557	MOK_00110	hypothetical protein	-	Function unknown	-
	2512323558	MOK_00111	Cytochrome c biogenesis protein	ccdA	Energy production and conversion	COG0785
	2512323559	MOK_00112	Predicted membrane protein	-	Amino acid transport and metabolism	COG4392
	2512323560	MOK_00113	Predicted branched-chain amino acid permease (azaleucine resistance)	azlC	Amino acid transport and metabolism	COG1296
	2512323561	MOK_00114	Ribonuclease I	-	Translation, ribosomal structure and biogenesis	COG3719
	2512323562	MOK_00115	Threonine dehydratase	tdcB	Amino acid transport and metabolism	COG1171
	2512323563	MOK_00116	Putative threonine efflux protein	-	Amino acid transport and metabolism	COG1280
	2512323564	MOK_00117	hypothetical protein	-	Function unknown	-
	2512323565	MOK_00118	Protein of unknown function (DUF2493).	-	Function unknown	-
	2512323566	MOK_00119	Na+/phosphate symporter	-	Inorganic ion transport and metabolism	COG1283
	2512323567	MOK_00120	hypothetical protein	-	Function unknown	-
	2512323568	MOK_00121	magnesium-translocating P-type ATPase( EC:3.6.3.2 )	mgtA	Inorganic ion transport and metabolism	COG0474
	2512323569	MOK_00122	hypothetical protein	-	Function unknown	-
	2512323570	MOK_00123	Glutathionylspermidine synthase	gss	Amino acid transport and metabolism	COG0754
	2512323571	MOK_00124	Predicted integral membrane protein	-	Function unknown	COG5463
	2512323572	MOK_00125	Predicted membrane protein	-	Function unknown	COG3766
	2512323573	MOK_00126	Protein of unknown function (DUF2491)	-	Function unknown	-
	2512323574	MOK_00127	K+ transport systems, NAD-binding component	-	Inorganic ion transport and metabolism	COG0569
	2512323575	MOK_00128	Uncharacterized membrane protein (homolog of Drosophila rhomboid)	-	Posttranslational modification, protein turnover, chaperones	COG0705
	2512323576	MOK_00129	Phage shock protein A (IM30), suppresses sigma54-dependent transcription	-	Signal transduction mechanisms	COG1842
	2512323577	MOK_00130	Uncharacterized protein conserved in bacteria	-	Function unknown	-
MD7	2512323820	MOK_00373	TraX protein	-	Function unknown	-
	2512323821	MOK_00374	Threonine aldolase( EC:4.1.2.5 )	ltaA	Amino acid transport and metabolism	COG2008
	2512323822	MOK_00375	Purine-cytosine permease and related proteins	-	Nucleotide transport and metabolism	COG1457
	2512323823	MOK_00376	Predicted amidohydrolase	-	General function prediction only	COG0388
	2512323824	MOK_00377	Dehydrogenases with different specificities (related to short-chain alcohol dehydrogenases)	-	General function prediction only	COG1028
	2512323825	MOK_00378	Flavodoxin reductases (ferredoxin-NADPH reductases) family 1	gbcB	Energy production and conversion	COG1018
	2512323826	MOK_00379	Phenylpropionate dioxygenase and related ring-hydroxylating dioxygenases, large terminal subunit	gbcA	General function prediction only	COG4638
	2512323827	MOK_00380	Electron transfer flavoprotein, beta subunit	-	Energy production and conversion	COG2086
	2512323828	MOK_00381	Electron transfer flavoprotein, alpha subunit	-	Energy production and conversion	COG2025
	2512323829	MOK_00382	Fe-S oxidoreductase	dgcB	Energy production and conversion	COG0247
	2512323830	MOK_00383	NADH:flavin oxidoreductases, Old Yellow Enzyme family	dgcA	Energy production and conversion	COG1902
	2512323831	MOK_00384	hypothetical protein	-	Function unknown	-
	2512323832	MOK_00385	Zn-dependent dipeptidase, microsomal dipeptidase homolog( EC:3.4.13.19,EC:3.4.13.- )	-	Amino acid transport and metabolism	COG2355
	2512323833	MOK_00386	Uncharacterized protein conserved in bacteria	-	Function unknown	COG3755
	2512323834	MOK_00387	Cytotoxic translational repressor of toxin-antitoxin stability system	-	Defense mechanisms	COG2026
	2512323835	MOK_00388	hypothetical protein	-	Function unknown	-
	2512323836	MOK_00389	Protein of unknown function (DUF3010).	-	Function unknown	-
	2512323837	MOK_00390	Transcriptional regulator containing an amidase domain and an AraC-type DNA-binding HTH domain	-	Transcription	COG4977
	2512323838	MOK_00391	choline ABC transporter, periplasmic binding protein	proX	Amino acid transport and metabolism	COG2113
	2512323839	MOK_00392	Uncharacterized conserved protein	-	Function unknown	COG3246
	2512323840	MOK_00393	3-hydroxyacyl-CoA dehydrogenase( EC:1.1.1.157 )	hbd	Lipid transport and metabolism	COG1250
	2512323841	MOK_00394	Predicted thioesterase( EC:3.1.2.- )	-	Lipid transport and metabolism	COG0824
	2512323842	MOK_00395	gamma-butyrobetaine hydroxylase( EC:1.14.11.1 )	-	Lipid transport and metabolism	COG2175
	2512323843	MOK_00396	hypothetical protein	-	Function unknown	-
	2512323844	MOK_00397	Sortase and related acyltransferases( EC:2.3.1.82 )	-	Amino acid transport and metabolism	COG1247
	2512323845	MOK_00398	Transcriptional regulator containing an amidase domain and an AraC-type DNA-binding HTH domain	-	Transcription	COG4977
	2512323846	MOK_00399	L-serine dehydratase, iron-sulfur-dependent, single chain form( EC:4.3.1.17 )	sdaB	Amino acid transport and metabolism	COG1760
	2512323847	MOK_00400	choline ABC transporter, periplasmic binding protein	proX	Amino acid transport and metabolism	COG2113
	2512323848	MOK_00401	choline ABC transporter, permease protein	proW	Amino acid transport and metabolism	COG4176
	2512323849	MOK_00402	choline ABC transporter, ATP-binding protein( EC:3.6.3.32 )	proV	Amino acid transport and metabolism	COG4175
	2512323850	MOK_00403	choline/carnitine/betaine transport	betT	Cell wall, membrane, envelope biogenesis	COG1292
	2512323851	MOK_00404	transcriptional repressor BetI	betI	Transcription	COG1309
	2512323852	MOK_00405	glycine betaine aldehyde dehydrogenase( EC:1.2.1.8 )	betB	Energy production and conversion	COG1012
	2512323853	MOK_00406	choline dehydrogenase( EC:1.1.99.1 )	betA	General function prediction only	COG2303
	2512323854	MOK_00407	Predicted Zn-dependent proteases and their inactivated homologs	-	General function prediction only	COG0312
	2512323855	MOK_00408	Predicted Zn-dependent proteases and their inactivated homologs	-	General function prediction only	COG0312
MD8	2512324401	MOK_00955	Zn-dependent hydrolases, including glyoxylases	-	General function prediction only	COG0491
	2512324402	MOK_00956	hypothetical protein	-	Function unknown	-
	2512324403	MOK_00957	Phytoene dehydrogenase and related proteins( EC:1.3.99.23 )	-	Secondary metabolites biosynthesis, transport and catabolism	COG1233
	2512324404	MOK_00958	Domain of unknown function (DUF3470)	fdxA	Energy production and conversion	COG1142
	2512324405	MOK_00959	Phytoene dehydrogenase and related proteins( EC:5.- )	-	Secondary metabolites biosynthesis, transport and catabolism	COG1233
	2512324406	MOK_00960	Dehydrogenases with different specificities (related to short-chain alcohol dehydrogenases)( EC:1.1.1.100 )	fabG	General function prediction only	COG1028
	2512324407	MOK_00961	Lysophospholipase	-	Lipid transport and metabolism	COG2267
	2512324408	MOK_00962	Phytoene dehydrogenase and related proteins	-	Secondary metabolites biosynthesis, transport and catabolism	COG1233
	2512324409	MOK_00963	P-aminobenzoate N-oxygenase AurF	aurF	Function unknown	-
	2512324410	MOK_00964	Acyl carrier protein	acpP	Lipid transport and metabolism	COG0236
	2512324411	MOK_00965	Acyl dehydratase	fabZ	Lipid transport and metabolism	COG2030
	2512324412	MOK_00966	3-oxoacyl-(acyl-carrier-protein) synthase( EC:2.3.1.179 )	fabF	Lipid transport and metabolism	COG0304
	2512324413	MOK_00967	N-acyl-L-homoserine lactone synthetase	psyI	Signal transduction mechanisms	COG3916
	2512324414	MOK_00968	Response regulator containing a CheY-like receiver domain and an HTH DNA-binding domain	psyR	Signal transduction mechanisms	COG2197
	2512324415	MOK_00969	O-6-methylguanine DNA methyltransferase( EC:2.1.1.63 )	ada	Replication, recombination and repair	COG0350
	2512324416	MOK_00970	hypothetical protein	-	Function unknown	-
	2512324417	MOK_00971	hypothetical protein	-	Function unknown	-
	2512324418	MOK_00972	Response regulators consisting of a CheY-like receiver domain and a winged-helix DNA-binding domain	-	Signal transduction mechanisms	COG0745
	2512324419	MOK_00973	Signal transduction histidine kinase	-	Signal transduction mechanisms	COG0642
	2512324420	MOK_00974	ATP-dependent transcriptional regulator	-	Transcription	COG2909
MD9	2512323943	MOK_00497	hypothetical protein	-	Function unknown	-
	2512323944	MOK_00498	Protein of unknown function (DUF3077)	-	Function unknown	-
	2512323945	MOK_00499	hypothetical protein	-	Function unknown	-
	2512323946	MOK_00500	hypothetical protein	-	Function unknown	-
	2512323947	MOK_00501	Predicted hydrolases or acyltransferases (alpha/beta hydrolase superfamily)	-	Coenzyme transport and metabolism	COG0596
	2512323948	MOK_00502	non-ribosomal peptide synthase domain TIGR01720/amino acid adenylation domain	pvdL	Secondary metabolites biosynthesis, transport and catabolism	COG1020
	2512323949	MOK_00503	RNA polymerase sigma factor, sigma-70 family	pvdS	Transcription	COG1595
	2512323950	MOK_00504	hypothetical protein	-	Function unknown	-
	2512323951	MOK_00505	ABC-type amino acid transport/signal transduction systems, periplasmic component/domain	-	Amino acid transport and metabolism	COG0834
	2512323952	MOK_00506	Transcriptional regulator	atuR	Transcription	COG1309
	2512323953	MOK_00507	terpene utilization protein AtuA	atuA	Function unknown	-
MD10	2512323494	MOK_00047	Putative threonine efflux protein	-	Amino acid transport and metabolism	COG1280
	2512323495	MOK_00048	hypothetical protein	-	Function unknown	-
	2512323496	MOK_00049	hypothetical protein	-	Function unknown	-
	2512323497	MOK_00050	hypothetical protein	-	Function unknown	-
	2512323498	MOK_00051	hypothetical protein	-	Function unknown	-
	2512323499	MOK_00052	hypothetical protein	-	Function unknown	-
	2512323500	MOK_00053	Multidrug resistance efflux pump	-	Defense mechanisms	COG1566
	2512323501	MOK_00054	Protein of unknown function (DUF3302).	-	Function unknown	-
	2512323502	MOK_00055	Uncharacterized protein conserved in bacteria	-	Energy production and conversion	COG2828
	2512323503	MOK_00056	AraC-type DNA-binding domain-containing proteins	-	Transcription	COG2207
	2512323504	MOK_00057	Predicted hydrolases or acyltransferases (alpha/beta hydrolase superfamily)	-	Coenzyme transport and metabolism	COG0596
	2512323505	MOK_00058	Metal-dependent hydrolase	-	General function prediction only	COG3568
	2512323506	MOK_00059	2''-5'' RNA ligase( EC:6.5.1.- )	ligT	Translation, ribosomal structure and biogenesis	COG1514
	2512323507	MOK_00060	hypothetical protein	-	Function unknown	-
	2512323508	MOK_00061	Uncharacterized conserved protein	-	Nucleotide transport and metabolism	COG1839
	2512323509	MOK_00062	hypothetical protein	-	Function unknown	-
	2512323510	MOK_00063	Protein of unknown function (DUF3303).	-	Function unknown	-
	2512323511	MOK_00064	hypothetical protein	-	Function unknown	-
	2512323512	MOK_00065	hypothetical protein	-	Function unknown	-
	2512323513	MOK_00066	Predicted membrane protein	-	Function unknown	COG4872
	2512323514	MOK_00067	hypothetical protein	-	Function unknown	-
	2512323515	MOK_00068	hypothetical protein	-	Function unknown	-
	2512323516	MOK_00069	3-hydroxyisobutyrate dehydrogenase and related beta-hydroxyacid dehydrogenases( EC:1.1.1.31 )	mmsB	Lipid transport and metabolism	COG2084
	2512323517	MOK_00070	Uncharacterized protein conserved in bacteria	-	Function unknown	COG3395
	2512323518	MOK_00071	Uncharacterized protein conserved in bacteria	-	Function unknown	COG3395
	2512323519	MOK_00072	Ribulose-5-phosphate 4-epimerase and related epimerases and aldolases	araD	Carbohydrate transport and metabolism	COG0235
	2512323520	MOK_00073	H+/gluconate symporter and related permeases	-	Carbohydrate transport and metabolism	COG2610
	2512323521	MOK_00074	Hydroxypyruvate isomerase( EC:5.3.1.22 )	hyi	Carbohydrate transport and metabolism	COG3622
	2512323522	MOK_00075	hypothetical protein	-	Function unknown	-
	2512323523	MOK_00076	Transcriptional regulators of sugar metabolism	-	Carbohydrate transport and metabolism	COG1349
	2512323524	MOK_00077	hypothetical protein	-	Function unknown	-
	2512323525	MOK_00078	putative toxin-antitoxin system antitoxin component, TIGR02293 family	-	Function unknown	COG5642
	2512323526	MOK_00079	Uncharacterized conserved protein	-	Function unknown	COG5654
	2512323527	MOK_00080	S-type Pyocin./Cytotoxic	-	Function unknown	-
	2512323528	MOK_00081	hypothetical protein	-	Function unknown	-
	2512323529	MOK_00082	hypothetical protein	-	Function unknown	-
	2512323530	MOK_00083	hypothetical protein	-	Function unknown	-
	2512323531	MOK_00084	Uncharacterized conserved protein	-	Intracellular trafficking, secretion, and vesicular transport	COG4104
	2512323532	MOK_00085	Uncharacterized conserved protein	-	Intracellular trafficking, secretion, and vesicular transport	COG4104
	2512323533	MOK_00086	VRR-NUC domain	-	Function unknown	-
	2512323534	MOK_00087	Protein of unknown function (DUF3396)	-	Function unknown	-
	2512323535	MOK_00088	Protein of unknown function (DUF3077)	-	Function unknown	-
	2512323536	MOK_00089	Dihydrofolate reductase	folA	Coenzyme transport and metabolism	COG0262
	2512323537	MOK_00090	hypothetical protein	-	Function unknown	-
	2512323538	MOK_00091	HNH endonuclease	-	Function unknown	-
MD11	2512325086	MOK_01641	Predicted periplasmic or secreted lipoprotein	-	Function unknown	COG2823
	2512325087	MOK_01642	hypothetical protein	-	Function unknown	-
	2512325088	MOK_01643	Uncharacterized conserved protein	-	Intracellular trafficking, secretion, and vesicular transport	COG4104
	2512325089	MOK_01644	hypothetical protein	-	Function unknown	-
	2512325090	MOK_01645	hypothetical protein	-	Function unknown	-
	2512325091	MOK_01646	hypothetical protein	-	Function unknown	-
	2512325092	MOK_01647	hypothetical protein	-	Function unknown	-
	2512325093	MOK_01648	hypothetical protein	-	Function unknown	-
	2512325094	MOK_01649	Predicted hydrolases or acyltransferases (alpha/beta hydrolase superfamily)	-	Coenzyme transport and metabolism	COG0596
	2512325095	MOK_01650	Rhs element Vgr protein	vgrG	General function prediction only	COG3501
	2512325096	MOK_01651	catalase/peroxidase HPI( EC:1.11.1.7,EC:1.11.1.6 )	katG	Inorganic ion transport and metabolism	COG0376
	2512325097	MOK_01652	hypothetical protein	-	Function unknown	-
	2512325098	MOK_01653	Predicted nucleotidyltransferases	-	General function prediction only	COG1708
	2512325099	MOK_01654	Uncharacterized conserved protein (DUF2235).	-	Function unknown	COG3673
	2512325100	MOK_01655	Arabinose efflux permease	-	Carbohydrate transport and metabolism	COG2814
	2512325101	MOK_01656	Transcriptional regulator	-	Transcription	COG0583
	2512325102	MOK_01657	Signal transduction histidine kinase	-	Signal transduction mechanisms	COG0642
	2512325103	MOK_01658	Response regulator containing a CheY-like receiver domain and an HTH DNA-binding domain	-	Signal transduction mechanisms	COG2197
	2512325104	MOK_01659	Glutathione S-transferase( EC:2.5.1.18 )	gstA	Posttranslational modification, protein turnover, chaperones	COG0625
	2512325105	MOK_01660	Asp-tRNAAsn/Glu-tRNAGln amidotransferase A subunit and related amidases( EC:3.5.1.4 )	amiE	Translation, ribosomal structure and biogenesis	COG0154
	2512325106	MOK_01661	5''/3''-nucleotidase SurE( EC:3.1.3.5 )	surE	Replication, recombination and repair	COG0496
	2512325107	MOK_01662	Transcriptional regulators	-	Transcription	COG1846
	2512325108	MOK_01663	conserved hypothetical protein	-	General function prediction only	COG4319
MD12	2512325165	MOK_01720	Uncharacterized conserved protein	-	Function unknown	COG3791
	2512325166	MOK_01721	Streptomycin 6-kinase	str	Defense mechanisms	COG3570
	2512325167	MOK_01722	Predicted transcriptional regulators	-	Transcription	COG0640
	2512325168	MOK_01723	Uncharacterized conserved protein	-	Function unknown	COG3832
	2512325169	MOK_01724	hypothetical protein	-	Function unknown	-
	2512325170	MOK_01725	Uncharacterized protein conserved in bacteria	-	Function unknown	COG3755
	2512325171	MOK_01726	quinohemoprotein amine dehydrogenase, beta subunit	peaD	Function unknown	-
	2512325172	MOK_01727	Quinohemoprotein amine dehydrogenase, gamma subunit.	peaC	Function unknown	-
	2512325173	MOK_01728	quinohemoprotein amine dehydrogenase maturation protein	peaB	Posttranslational modification, protein turnover, chaperones	COG0641
	2512325174	MOK_01729	quinohemoprotein amine dehydrogenase, alpha subunit	peaA	Function unknown	-
	2512325175	MOK_01730	haloacid dehalogenase superfamily, subfamily IA, variant 3 with third motif having DD or ED	-	Carbohydrate transport and metabolism	COG0637
	2512325176	MOK_01731	Protein of unknown function (DUF1090).	-	Function unknown	-
	2512325177	MOK_01732	PAS domain S-box	-	Cell motility	COG0840
	2512325178	MOK_01733	Predicted periplasmic protein	-	Cell wall, membrane, envelope biogenesis	COG3895
	2512325179	MOK_01734	NAD-dependent aldehyde dehydrogenases( EC:1.2.1.39 )	peaE	Energy production and conversion	COG1012
	2512325180	MOK_01735	Predicted metal-dependent hydrolase with the TIM-barrel fold	-	General function prediction only	COG1574
	2512325181	MOK_01736	Dehydrogenases (flavoproteins)	peaF	Energy production and conversion	COG0644
	2512325182	MOK_01737	hypothetical protein	-	Function unknown	-
	2512325183	MOK_01738	ABC-type multidrug transport system, ATPase and permease components	peaH	Defense mechanisms	COG1132
	2512325184	MOK_01739	Transcriptional activator of acetoin/glycerol metabolism	peaR	Transcription	COG3284
	2512325185	MOK_01740	hypothetical protein	-	Function unknown	-
	2512325186	MOK_01741	hypothetical protein	-	Function unknown	-
	2512325187	MOK_01742	hypothetical protein	-	Function unknown	-
	2512325188	MOK_01743	hypothetical protein	-	Function unknown	-
	2512325189	MOK_01744	Deacetylases, including yeast histone deacetylase and acetoin utilization protein	aphA_2	Chromatin structure and dynamics	COG0123
	2512325190	MOK_01745	amidase, hydantoinase/carbamoylase family( EC:3.5.1.87 )	-	Amino acid transport and metabolism	COG0624
	2512325191	MOK_01746	Sugar (and other) transporter	-	Carbohydrate transport and metabolism	COG2211
	2512325192	MOK_01747	Transcriptional regulator	-	Transcription	COG0583
	2512325193	MOK_01748	Phosphoglycerate dehydrogenase and related dehydrogenases( EC:1.1.1.79,EC:1.1.1.81 )	-	Coenzyme transport and metabolism	COG0111
	2512325194	MOK_01749	Ribulose-5-phosphate 4-epimerase and related epimerases and aldolases	-	Carbohydrate transport and metabolism	COG0235
	2512325195	MOK_01750	Nitrate/nitrite transporter	-	Inorganic ion transport and metabolism	COG2223
	2512325196	MOK_01751	Transcriptional regulator	-	Transcription	COG0583
	2512325197	MOK_01752	penicillin-binding protein 2	mrdA_1	Cell cycle control, cell division, chromosome partitioning	COG0768
	2512325198	MOK_01753	luciferase-type oxidoreductase, BA3436 family	-	Coenzyme transport and metabolism	COG2141
	2512325199	MOK_01754	NADPH:quinone reductase and related Zn-dependent oxidoreductases	-	Energy production and conversion	COG0604
MD13	2512325342	MOK_01897	Predicted dehydrogenases and related proteins( EC:1.1.1.18 )	iolG	General function prediction only	COG0673
	2512325343	MOK_01898	Predicted pyridoxal phosphate-dependent enzyme apparently involved in regulation of cell wall biogenesis	-	Cell wall, membrane, envelope biogenesis	COG0399
	2512325344	MOK_01899	ADP-ribose pyrophosphatase	-	Nucleotide transport and metabolism	COG1051
	2512325345	MOK_01900	Predicted pyridoxal phosphate-dependent enzyme apparently involved in regulation of cell wall biogenesis	-	Cell wall, membrane, envelope biogenesis	COG0399
	2512325346	MOK_01901	2-polyprenyl-6-methoxyphenol hydroxylase and related FAD-dependent oxidoreductases	-	Coenzyme transport and metabolism	COG0654
	2512325347	MOK_01902	Predicted phosphatases( EC:3.1.3.18 )	-	Energy production and conversion	COG0546
	2512325348	MOK_01903	Fatty acid desaturase	-	Lipid transport and metabolism	COG3239
	2512325349	MOK_01904	5''-deoxy-5''-methylthioadenosine phosphorylase( EC:2.4.2.28 )	matP	Nucleotide transport and metabolism	COG0005
	2512325350	MOK_01905	nudix-type nucleoside diphosphatase, YffH/AdpP family	-	Defense mechanisms	COG0494
	2512325351	MOK_01906	ABC-type Fe3+ transport system, periplasmic component	-	Inorganic ion transport and metabolism	COG1840
	2512325352	MOK_01907	Arabinose efflux permease	-	Carbohydrate transport and metabolism	COG2814
	2512325353	MOK_01908	haloacid dehalogenase superfamily, subfamily IA, variant 3 with third motif having DD or ED	-	Carbohydrate transport and metabolism	COG0637
	2512325354	MOK_01909	Transcriptional regulator	-	Transcription	COG0583
	2512325355	MOK_01910	Glutathione S-transferase( EC:2.5.1.18 )	-	Posttranslational modification, protein turnover, chaperones	COG0625
	2512325356	MOK_01911	Predicted flavin-nucleotide-binding protein structurally related to pyridoxine 5''-phosphate oxidase	-	General function prediction only	COG3576
	2512325357	MOK_01912	Glycosyltransferase( EC:2.4.1.- )	wbpZ	Cell wall, membrane, envelope biogenesis	COG0438
	2512325358	MOK_01913	Glycosyltransferase( EC:2.4.1.- )	wbpY	Cell wall, membrane, envelope biogenesis	COG0438
	2512325359	MOK_01914	Glycosyltransferase( EC:2.4.1.- )	wbpX	Cell wall, membrane, envelope biogenesis	COG0438
	2512325360	MOK_01915	ABC-type polysaccharide/polyol phosphate transport system, ATPase component	wzt	Carbohydrate transport and metabolism	COG1134
	2512325361	MOK_01916	ABC-type polysaccharide/polyol phosphate export systems, permease component	wzm	Carbohydrate transport and metabolism	COG1682
	2512325362	MOK_01917	mannose-1-phosphate guanylyltransferase/mannose-6-phosphate isomerase( EC:5.3.1.8,EC:2.7.7.22 )	wbpW	Cell wall, membrane, envelope biogenesis	COG0836
	2512325363	MOK_01918	GDP-mannose 4,6-dehydratase( EC:4.2.1.47 )	gmd	Cell wall, membrane, envelope biogenesis	COG1089
	2512325364	MOK_01919	Nucleoside-diphosphate-sugar epimerases	rmd	Cell wall, membrane, envelope biogenesis	COG0451
	2512325365	MOK_01920	Glycosyltransferase	-	Cell wall, membrane, envelope biogenesis	COG0438
	2512325366	MOK_01921	Glycosyltransferase	-	Cell wall, membrane, envelope biogenesis	COG0438
	2512325367	MOK_01922	Methyltransferase domain.	-	Coenzyme transport and metabolism	COG2227
	2512325368	MOK_01923	Predicted acyltransferases	-	Cell wall, membrane, envelope biogenesis	COG1835
	2512325369	MOK_01924	Methylase involved in ubiquinone/menaquinone biosynthesis	-	Coenzyme transport and metabolism	COG2226
	2512325370	MOK_01925	Putative threonine efflux protein	-	Amino acid transport and metabolism	COG1280
	2512325371	MOK_01926	Transcriptional regulators	lrp	Transcription	COG1522
	2512325372	MOK_01927	dihydrolipoamide dehydrogenase( EC:1.8.1.4 )	lpd3	Energy production and conversion	COG1249
	2512325373	MOK_01928	Predicted CDP-diglyceride synthetase/phosphatidate cytidylyltransferase( EC:2.7.7.41 )	cdsA_2	General function prediction only	COG4589
	2512325374	MOK_01929	1-acyl-sn-glycerol-3-phosphate acyltransferase	-	Lipid transport and metabolism	COG0204
	2512325375	MOK_01930	hypothetical protein	-	Function unknown	-
	2512325376	MOK_01931	Predicted protein-tyrosine phosphatase	-	Signal transduction mechanisms	COG2453
	2512325377	MOK_01932	Lysophospholipase	-	Lipid transport and metabolism	COG2267
MD14	2512325652	MOK_02207	Protein of unknown function (DUF3077).	-	Function unknown	-
	2512325653	MOK_02208	Methyl-accepting chemotaxis protein	-	Cell motility	COG0840
	2512325654	MOK_02209	Fructose-2,6-bisphosphatase	-	Carbohydrate transport and metabolism	COG0406
	2512325655	MOK_02210	PAP2 (acid phosphatase) superfamily protein	-	General function prediction only	COG3907
	2512325656	MOK_02211	hypothetical protein	-	Function unknown	-
	2512325657	MOK_02212	4-amino-4-deoxy-L-arabinose transferase and related glycosyltransferases of PMT family	-	Cell wall, membrane, envelope biogenesis	COG1807
	2512325658	MOK_02213	ABC-type histidine transport system, ATPase component( EC:3.6.3.21 )	hisP	Amino acid transport and metabolism	COG4598
	2512325659	MOK_02214	amine acid ABC transporter, permease protein, 3-TM region, His/Glu/Gln/Arg/opine family	hisM	Amino acid transport and metabolism	COG4160
	2512325660	MOK_02215	amine acid ABC transporter, permease protein, 3-TM region, His/Glu/Gln/Arg/opine family	hisQ	Amino acid transport and metabolism	COG4215
	2512325661	MOK_02216	ABC-type amino acid transport/signal transduction systems, periplasmic component/domain	hisJ	Amino acid transport and metabolism	COG0834
	2512325662	MOK_02217	amidohydrolase( EC:3.5.1.32 )	-	General function prediction only	COG1473
	2512325663	MOK_02218	Transcriptional regulator	-	Transcription	COG0583
	2512325664	MOK_02219	hypothetical protein	-	Function unknown	-
	2512325665	MOK_02220	hypothetical protein	-	Function unknown	-
	2512325666	MOK_02221	hypothetical protein	-	Function unknown	-
	2512325667	MOK_02222	Transcriptional regulator	-	Transcription	COG1309
	2512325668	MOK_02223	Sugar phosphate isomerases/epimerases	-	Carbohydrate transport and metabolism	COG1082
	2512325669	MOK_02224	Predicted hydrolases or acyltransferases (alpha/beta hydrolase superfamily)	-	Coenzyme transport and metabolism	COG0596
	2512325670	MOK_02225	4-amino-4-deoxy-L-arabinose transferase and related glycosyltransferases of PMT family	-	Cell wall, membrane, envelope biogenesis	COG1807
	2512325671	MOK_02226	Spermidine/putrescine-binding periplasmic protein	spuD	Amino acid transport and metabolism	COG0687
	2512325672	MOK_02227	Transcriptional regulator	-	Transcription	COG0583
	2512325673	MOK_02228	Lysophospholipase L1 and related esterases	-	Amino acid transport and metabolism	COG2755
	2512325674	MOK_02229	hypothetical protein	-	Function unknown	-
	2512325675	MOK_02230	hypothetical protein	-	Function unknown	-
	2512325676	MOK_02231	hypothetical protein	-	Function unknown	-
	2512325677	MOK_02232	Uncharacterized conserved protein	-	Function unknown	COG3422
	2512325678	MOK_02233	hypothetical protein	-	Function unknown	-
	2512325679	MOK_02234	DNA adenine methylase (dam)( EC:2.1.1.72 )	dam	Replication, recombination and repair	COG0338
	2512325680	MOK_02235	Predicted phosphohydrolases	-	Signal transduction mechanisms	COG1409
	2512325681	MOK_02236	hypothetical protein	-	Function unknown	-
	2512325682	MOK_02237	hypothetical protein	-	Function unknown	-
MD15	2512326069	MOK_02626	Amino acid transporters	-	Amino acid transport and metabolism	COG0531
	2512326070	MOK_02627	Protein of unknown function (DUF3156).	-	Function unknown	-
	2512326071	MOK_02628	hypothetical protein	-	Function unknown	-
	2512326072	MOK_02629	Transcriptional regulator containing an amidase domain and an AraC-type DNA-binding HTH domain	-	Transcription	COG4977
	2512326073	MOK_02630	Response regulator containing a CheY-like receiver domain and an HTH DNA-binding domain	-	Signal transduction mechanisms	COG2197
	2512326074	MOK_02631	Amino acid transporters	-	Amino acid transport and metabolism	COG0531
	2512326075	MOK_02632	L-aminopeptidase/D-esterase( EC:3.4.11.19 )	dmpA	Amino acid transport and metabolism	COG3191
	2512326076	MOK_02633	Pregnancy-associated plasma protein-A./Peptidase M10 serralysin C terminal.( EC:3.4.24.40 )	aprA	Secondary metabolites biosynthesis, transport and catabolism	COG2931
	2512326077	MOK_02634	Protease inhibitor Inh	aprI	Function unknown	-
	2512326078	MOK_02635	type I secretion system ABC transporter, PrtD family	aprD	Intracellular trafficking, secretion, and vesicular transport	COG4618
	2512326079	MOK_02636	type I secretion membrane fusion protein, HlyD family	aprE	Defense mechanisms	COG1566
	2512326080	MOK_02637	type I secretion outer membrane protein, TolC family	aprF	Cell wall, membrane, envelope biogenesis	COG1538
	2512326081	MOK_02638	outer membrane autotransporter barrel domain/autotransporter-associated beta strand repeat( EC:3.4.21.- )	pspA	Function unknown	COG4625
	2512326082	MOK_02639	outer membrane autotransporter barrel domain/autotransporter-associated beta strand repeat( EC:3.4.21.- )	pspB	Function unknown	COG4625
	2512326083	MOK_02640	Lipase (class 3)./Hemolysin-type calcium-binding repeat (2 copies).( EC:3.1.1.3 )	pueB	Function unknown	-
	2512326084	MOK_02641	Lipase (class 3)./Hemolysin-type calcium-binding repeat (2 copies).( EC:3.1.1.3 )	pueA	Function unknown	-
	2512326085	MOK_02642	hypothetical protein	-	Function unknown	-
MD16	2512326100	MOK_02657	hypothetical protein	-	Function unknown	-
	2512326101	MOK_02658	Predicted transcriptional regulators	-	Transcription	COG1396
	2512326102	MOK_02659	hypothetical protein	-	Function unknown	-
	2512326103	MOK_02660	ABC-type nitrate/sulfonate/bicarbonate transport system, ATPase component	ssuB	Inorganic ion transport and metabolism	COG1116
	2512326104	MOK_02661	ABC-type nitrate/sulfonate/bicarbonate transport system, permease component	ssuC	Inorganic ion transport and metabolism	COG0600
	2512326105	MOK_02662	ABC transporter, substrate-binding protein, aliphatic sulfonates family	ssuA	Inorganic ion transport and metabolism	COG0715
	2512326106	MOK_02663	ABC transporter, substrate-binding protein, aliphatic sulfonates family	ssuA	Inorganic ion transport and metabolism	COG0715
	2512326107	MOK_02664	AraC-type DNA-binding domain-containing proteins	-	Transcription	COG2207
	2512326108	MOK_02665	alkylhydroperoxidase AhpD family core domain	-	Inorganic ion transport and metabolism	COG2128
	2512326109	MOK_02666	Acyl-CoA dehydrogenases	aidB	Lipid transport and metabolism	COG1960
	2512326110	MOK_02667	ABC-type nitrate/sulfonate/bicarbonate transport system, ATPase component	atsC	Inorganic ion transport and metabolism	COG1116
	2512326111	MOK_02668	ABC-type nitrate/sulfonate/bicarbonate transport systems, periplasmic components	-	Inorganic ion transport and metabolism	COG0715
	2512326112	MOK_02669	ABC-type nitrate/sulfonate/bicarbonate transport system, permease component	atsB	Inorganic ion transport and metabolism	COG0600
	2512326113	MOK_02670	Universal stress protein UspA and related nucleotide-binding proteins	uspA	Signal transduction mechanisms	COG0589
	2512326114	MOK_02671	Predicted phosphoribosyltransferases	-	General function prediction only	COG1926
	2512326115	MOK_02672	Predicted xylanase/chitin deacetylase	-	Carbohydrate transport and metabolism	COG0726
	2512326116	MOK_02673	hypothetical protein	-	Function unknown	-
	2512326117	MOK_02674	Predicted enzyme of the cupin superfamily	-	General function prediction only	COG3450
	2512326118	MOK_02675	Predicted acyltransferase	-	#N/A	COG3450
	2512326119	MOK_02676	NAD-dependent aldehyde dehydrogenases( EC:1.2.1.3,EC:1.2.1.8 )	puuC	Energy production and conversion	COG1012
	2512326120	MOK_02677	2-haloalkanoic acid dehalogenase, type II( EC:3.8.1.2 )	dehII	Coenzyme transport and metabolism	COG1011
	2512326121	MOK_02678	Glycine/D-amino acid oxidases (deaminating)	-	Amino acid transport and metabolism	COG0665
	2512326122	MOK_02679	ABC-type dipeptide transport system, periplasmic component	prbA	Amino acid transport and metabolism	COG0747
	2512326123	MOK_02680	ABC-type dipeptide/oligopeptide/nickel transport systems, permease components	prbB	Amino acid transport and metabolism	COG0601
	2512326124	MOK_02681	ABC-type dipeptide/oligopeptide/nickel transport systems, permease components	prbC	Amino acid transport and metabolism	COG1173
	2512326125	MOK_02682	oligopeptide/dipeptide ABC transporter, ATP-binding protein, C-terminal domain	-	Posttranslational modification, protein turnover, chaperones	COG1123
	2512326126	MOK_02683	NADH dehydrogenase	-	Energy production and conversion	COG1034
	2512326127	MOK_02684	Uncharacterized NAD(FAD)-dependent dehydrogenases	-	Lipid transport and metabolism	COG0446
	2512326128	MOK_02685	Glycine/D-amino acid oxidases (deaminating)( EC:1.5.3.1 )	-	Amino acid transport and metabolism	COG0665
MD17	2512326186	MOK_02743	NhaP-type Na+/H+ and K+/H+ antiporters	-	Inorganic ion transport and metabolism	COG0025
	2512326187	MOK_02744	hypothetical protein	-	Function unknown	-
	2512326188	MOK_02745	Protease subunit of ATP-dependent Clp proteases	-	Posttranslational modification, protein turnover, chaperones	COG0740
	2512326189	MOK_02746	hypothetical protein	-	Function unknown	-
	2512326190	MOK_02747	NAD-dependent aldehyde dehydrogenases( EC:1.2.1.- )	gabD	Energy production and conversion	COG1012
	2512326191	MOK_02748	Transcriptional regulator	-	Transcription	COG0583
	2512326192	MOK_02749	diguanylate cyclase (GGDEF) domain	-	Transcription	COG3706
	2512326193	MOK_02750	Small-conductance mechanosensitive channel	mscS	Cell wall, membrane, envelope biogenesis	COG3264
	2512326194	MOK_02751	Rhs element Vgr protein	vgrG	General function prediction only	COG3501
	2512326195	MOK_02752	hypothetical protein	-	Function unknown	-
	2512326196	MOK_02753	hypothetical protein	-	Function unknown	-
	2512326197	MOK_02754	hypothetical protein	-	Function unknown	-
	2512326198	MOK_02755	Predicted lipase( EC:3.1.1.3,EC:3.1.1.- )	-	Lipid transport and metabolism	COG3675
	2512326199	MOK_02756	AraC-type DNA-binding domain-containing proteins	-	Transcription	COG2207
	2512326200	MOK_02757	Protein involved in biosynthesis of mitomycin antibiotics/polyketide fumonisin	phyH	Secondary metabolites biosynthesis, transport and catabolism	COG5285
	2512326201	MOK_02758	Erythromycin esterase homolog	-	Secondary metabolites biosynthesis, transport and catabolism	COG2312
	2512326202	MOK_02759	FOG: CBS domain	-	Signal transduction mechanisms	COG0517
	2512326203	MOK_02760	Dehydrogenases with different specificities (related to short-chain alcohol dehydrogenases)( EC:1.1.1.100 )	fabG	General function prediction only	COG1028
	2512326204	MOK_02761	AraC-type DNA-binding domain-containing proteins	-	Transcription	COG2207
	2512326205	MOK_02762	Transcriptional regulator	-	Transcription	COG0583
	2512326206	MOK_02763	Dehydrogenases with different specificities (related to short-chain alcohol dehydrogenases)( EC:1.1.1.69 )	idnO	General function prediction only	COG1028
	2512326207	MOK_02764	Sugar phosphate permease	-	Carbohydrate transport and metabolism	COG2271
	2512326208	MOK_02765	Arabinose efflux permease	-	Carbohydrate transport and metabolism	COG2814
	2512326209	MOK_02766	Lysophospholipase L1 and related esterases	-	Amino acid transport and metabolism	COG2755
	2512326210	MOK_02767	Outer membrane receptor for ferrienterochelin and colicins	-	Inorganic ion transport and metabolism	COG4771
	2512326211	MOK_02768	Outer membrane receptor for ferrienterochelin and colicins	-	Inorganic ion transport and metabolism	COG4771
	2512326212	MOK_02769	Putative translation initiation inhibitor, yjgF family	-	Defense mechanisms	COG0251
	2512326213	MOK_02770	Monoamine oxidase( EC:1.4.3.4 )	aofH	Amino acid transport and metabolism	COG1231
	2512326214	MOK_02771	Outer membrane receptor proteins, mostly Fe transport	-	Inorganic ion transport and metabolism	COG1629
	2512326215	MOK_02772	Phosphoglycerate dehydrogenase and related dehydrogenases	-	Coenzyme transport and metabolism	COG0111
	2512326216	MOK_02773	Acyl-CoA dehydrogenases( EC:1.3.8.1 )	aidB	Lipid transport and metabolism	COG1960
	2512326217	MOK_02774	ABC-type nitrate/sulfonate/bicarbonate transport systems, periplasmic components	-	Inorganic ion transport and metabolism	COG0715
	2512326218	MOK_02775	FMN-dependent oxidoreductase, nitrilotriacetate monooxygenase family	-	Coenzyme transport and metabolism	COG2141
	2512326219	MOK_02776	ABC transporter, substrate-binding protein, aliphatic sulfonates family	-	Inorganic ion transport and metabolism	COG0715
	2512326220	MOK_02777	Rhodanese-related sulfurtransferase	pspE	Inorganic ion transport and metabolism	COG0607
	2512326221	MOK_02778	Predicted metal-dependent enzyme of the double-stranded beta helix superfamily	-	General function prediction only	COG5553
	2512326222	MOK_02779	Transcriptional regulator	-	Transcription	COG0583
	2512326223	MOK_02780	Ribulose-5-phosphate 4-epimerase and related epimerases and aldolases	araD	Carbohydrate transport and metabolism	COG0235
	2512326224	MOK_02781	Coenzyme F420-dependent N5,N10-methylene tetrahydromethanopterin reductase and related flavin-dependent oxidoreductases( EC:1.14.14.5 )	ssuD	Coenzyme transport and metabolism	COG2141
	2512326225	MOK_02782	ABC-type nitrate/sulfonate/bicarbonate transport system, permease component	ssuC	Inorganic ion transport and metabolism	COG0600
	2512326226	MOK_02783	ABC-type nitrate/sulfonate/bicarbonate transport system, ATPase component	ssuB	Inorganic ion transport and metabolism	COG1116
	2512326227	MOK_02784	hypothetical protein	-	Function unknown	-
	2512326228	MOK_02785	Outer membrane protein	-	Cell wall, membrane, envelope biogenesis	COG1538
	2512326229	MOK_02786	ABC-type bacteriocin/lantibiotic exporters, contain an N-terminal double-glycine peptidase domain	-	Defense mechanisms	COG2274
	2512326230	MOK_02787	Multidrug resistance efflux pump	-	Defense mechanisms	COG1566
	2512326231	MOK_02788	hypothetical protein	-	Cell wall, membrane, envelope biogenesis	COG3264
	2512326232	MOK_02789	hypothetical protein	-	Function unknown	-
	2512326233	MOK_02790	Choline dehydrogenase and related flavoproteins	betA	General function prediction only	COG2303
	2512326234	MOK_02791	Phosphatidylserine/phosphatidylglycerophosphate/cardiolipin synthases and related enzymes	prpD	Lipid transport and metabolism	COG1502
	2512326235	MOK_02792	hypothetical protein	-	Function unknown	-
	2512326236	MOK_02793	Biopolymer transport proteins	-	Intracellular trafficking, secretion, and vesicular transport	COG0811
	2512326237	MOK_02794	Outer membrane receptor proteins, mostly Fe transport	-	Inorganic ion transport and metabolism	COG1629
	2512326238	MOK_02795	Periplasmic protein TonB, links inner and outer membranes	tonB2	Cell wall, membrane, envelope biogenesis	COG0810
	2512326239	MOK_02796	Biopolymer transport protein	-	Intracellular trafficking, secretion, and vesicular transport	COG0848
	2512326240	MOK_02797	Acetyltransferases, including N-acetylases of ribosomal proteins	-	Posttranslational modification, protein turnover, chaperones	COG1670
	2512326241	MOK_02798	Phosphodiesterase/alkaline phosphatase D( EC:3.1.3.1 )	phoD	Inorganic ion transport and metabolism	COG3540
	2512326242	MOK_02799	5''-nucleotidase, lipoprotein e(P4) family	-	General function prediction only	COG2503
	2512326243	MOK_02800	translation elongation factor EF-G	typA	Translation, ribosomal structure and biogenesis	COG0480
	2512326244	MOK_02801	Transcription elongation factor	rnk	Transcription	COG0782
	2512326245	MOK_02802	Transposase and inactivated derivatives, IS5 family	-	Mobilome_ prophages, transposons	COG3039
	2512326246	MOK_02803	hypothetical protein	-	Function unknown	-
	2512326247	MOK_02804	Plasmid replication region DNA-binding N-term.	-	Function unknown	-
	2512326248	MOK_02805	hypothetical protein	-	Function unknown	-
	2512326249	MOK_02806	hypothetical protein	-	Function unknown	-
	2512326250	MOK_02807	Response regulators consisting of a CheY-like receiver domain and a winged-helix DNA-binding domain	-	Signal transduction mechanisms	COG0745
	2512326251	MOK_02808	Protein involved in biosynthesis of mitomycin antibiotics/polyketide fumonisin	-	Secondary metabolites biosynthesis, transport and catabolism	COG5285
	2512326252	MOK_02809	Putative translation initiation inhibitor, yjgF family	-	Defense mechanisms	COG0251
	2512326253	MOK_02810	conserved hypothetical protein	-	Function unknown	-
	2512326254	MOK_02811	Transcriptional regulator	-	Transcription	COG1309
	2512326255	MOK_02812	Monoamine oxidase( EC:1.4.3.4 )	aofH	Amino acid transport and metabolism	COG1231
	2512326256	MOK_02813	Cytochrome c553	-	Energy production and conversion	COG2863
MD18	2512326133	MOK_02690	hypothetical protein( EC:1.1.1.81,EC:1.1.1.79 )	-	Coenzyme transport and metabolism	COG0111
	2512326134	MOK_02691	4-aminobutyrate aminotransferase, prokaryotic type( EC:2.6.1.22,EC:2.6.1.19 )	gabT	Amino acid transport and metabolism	COG0160
	2512326135	MOK_02692	hypothetical protein	-	Function unknown	-
	2512326136	MOK_02693	Transcriptional regulators	lrp	Transcription	COG1522
	2512326137	MOK_02694	Nickel uptake substrate-specific transmembrane region	-	General function prediction only	COG5266
	2512326138	MOK_02695	Predicted membrane protein	-	Function unknown	COG3503
	2512326139	MOK_02696	outer membrane porin, OprD family	opdB	Function unknown	-
	2512326140	MOK_02697	Uncharacterized conserved protein	-	Function unknown	COG3673
	2512326141	MOK_02698	Response regulator containing a CheY-like receiver domain and an HD-GYP domain	-	Signal transduction mechanisms	COG3437
	2512326142	MOK_02699	PAS domain S-box	-	Signal transduction mechanisms	COG0642
	2512326143	MOK_02700	Response regulator containing a CheY-like receiver domain and an HTH DNA-binding domain	narL	Signal transduction mechanisms	COG2197
	2512326144	MOK_02701	Histidine kinase./Histidine kinase-, DNA gyrase B-, and HSP90-like ATPase.	-	Signal transduction mechanisms	COG4585
	2512326145	MOK_02702	conserved hypothetical protein	-	Function unknown	COG4875
	2512326146	MOK_02703	AraC-type DNA-binding domain-containing proteins	-	Transcription	COG2207
	2512326147	MOK_02704	FOG: EAL domain	-	Signal transduction mechanisms	COG2200
	2512326148	MOK_02705	Protein of unknown function (DUF1375).	-	Function unknown	-
	2512326149	MOK_02706	Glycine/D-amino acid oxidases (deaminating)	-	Amino acid transport and metabolism	COG0665
	2512326150	MOK_02707	Spermidine/putrescine-binding periplasmic protein	spuE	Amino acid transport and metabolism	COG0687
	2512326151	MOK_02708	Glutamine synthetase( EC:6.3.1.2 )	glnA_3	Amino acid transport and metabolism	COG0174
	2512326152	MOK_02709	AraC-type DNA-binding domain-containing proteins	-	Transcription	COG2207
	2512326153	MOK_02710	Bacterial cell division membrane protein	-	Cell cycle control, cell division, chromosome partitioning	COG0772
	2512326154	MOK_02711	phospholipase C, phosphocholine-specific, Pseudomonas-type( EC:3.1.4.3 )	plcN	Cell wall, membrane, envelope biogenesis	COG3511
	2512326155	MOK_02712	hypothetical protein( EC:3.1.4.3 )	-	Function unknown	-
	2512326156	MOK_02713	RNA polymerase sigma factor, sigma-70 family	-	Transcription	COG1595
	2512326157	MOK_02714	Fe2+-dicitrate sensor, membrane component	FecR	Inorganic ion transport and metabolism	COG3712
MD19	2512327138	MOK_03695	Transcriptional regulators containing a DNA-binding HTH domain and an aminotransferase domain (MocR family) and their eukaryotic orthologs	-	Amino acid transport and metabolism	COG1167
	2512327139	MOK_03696	EamA-like transporter family.	-	Function unknown	-
	2512327140	MOK_03697	hypothetical protein	-	Function unknown	-
	2512327141	MOK_03698	Uncharacterized protein conserved in bacteria	-	Function unknown	COG3812
	2512327142	MOK_03699	hypothetical protein	-	Function unknown	-
	2512327143	MOK_03700	hypothetical protein	-	Function unknown	-
	2512327144	MOK_03701	Arabinose efflux permease	-	Carbohydrate transport and metabolism	COG2814
	2512327145	MOK_03702	S-type Pyocin.	-	Function unknown	-
	2512327146	MOK_03703	Colicin immunity protein / pyocin immunity protein.	-	Function unknown	-
	2512327147	MOK_03704	hypothetical protein	-	Function unknown	-
	2512327148	MOK_03705	Colicin immunity protein / pyocin immunity protein.	-	Function unknown	-
	2512327149	MOK_03706	Colicin immunity protein / pyocin immunity protein.	-	Function unknown	-
	2512327150	MOK_03707	hypothetical protein	-	Function unknown	-
	2512327151	MOK_03708	Cation/multidrug efflux pump	-	Defense mechanisms	COG0841
	2512327152	MOK_03709	RND family efflux transporter, MFP subunit	-	Cell wall, membrane, envelope biogenesis	COG0845
	2512327153	MOK_03710	efflux transporter, outer membrane factor (OMF) lipoprotein, NodT family	-	Cell wall, membrane, envelope biogenesis	COG1538
	2512327154	MOK_03711	Long-chain fatty acid transport protein	-	Lipid transport and metabolism	COG2067
	2512327155	MOK_03712	Transcriptional regulator	-	Transcription	COG1309
	2512327156	MOK_03713	TIGR03549 family protein	-	Translation, ribosomal structure and biogenesis	COG1944
	2512327157	MOK_03714	Outer membrane receptor proteins, mostly Fe transport	-	Inorganic ion transport and metabolism	COG1629
	2512327158	MOK_03715	Fe2+-dicitrate sensor, membrane component	-	Inorganic ion transport and metabolism	COG3712
	2512327159	MOK_03716	RNA polymerase sigma factor, sigma-70 family	-	Transcription	COG1595
	2512327160	MOK_03717	hypothetical protein	-	Function unknown	-
	2512327161	MOK_03718	hypothetical protein	-	Function unknown	-
	2512327162	MOK_03719	hypothetical protein	-	Function unknown	-
	2512327163	MOK_03720	hypothetical protein	-	Function unknown	-
	2512327164	MOK_03721	hypothetical protein	-	Function unknown	-
	2512327165	MOK_03722	hypothetical protein	-	Function unknown	-
MD20	2512329203	MOK_05764	hypothetical protein	-	Function unknown	-
	2512329204	MOK_05765	Sulfotransferase domain.	-	Function unknown	-
	2512329205	MOK_05766	Predicted membrane protein	-	Function unknown	COG5305
	2512329206	MOK_05767	hypothetical protein	-	Function unknown	-
	2512329207	MOK_05768	Microcystin-dependent protein	-	Function unknown	COG4675
	2512329208	MOK_05769	hypothetical protein	-	Function unknown	-
	2512329209	MOK_05770	Acetyltransferases	-	Translation, ribosomal structure and biogenesis	COG0456
	2512329210	MOK_05771	Membrane-fusion protein	-	Cell wall, membrane, envelope biogenesis	COG0845
	2512329211	MOK_05772	Multidrug resistance efflux pump	-	Defense mechanisms	COG1566
	2512329212	MOK_05773	RND family efflux transporter, MFP subunit	-	Cell wall, membrane, envelope biogenesis	COG0845
	2512329213	MOK_05774	hypothetical protein	-	Function unknown	-
	2512329214	MOK_05775	Protein of unknown function (DUF3142).	-	Function unknown	-
	2512329215	MOK_05776	efflux transporter, outer membrane factor (OMF) lipoprotein, NodT family	-	Cell wall, membrane, envelope biogenesis	COG1538
	2512329216	MOK_05777	Multidrug resistance efflux pump	-	Defense mechanisms	COG1566
	2512329217	MOK_05778	Arabinose efflux permease	-	Defense mechanisms	COG2814
	2512329218	MOK_05779	Transcriptional regulator	-	Transcription	COG0583
	2512329219	MOK_05780	ABC-type nitrate/sulfonate/bicarbonate transport system, permease component	-	Inorganic ion transport and metabolism	COG0600
	2512329220	MOK_05781	ABC-type nitrate/sulfonate/bicarbonate transport system, ATPase component	-	Inorganic ion transport and metabolism	COG1116
	2512329221	MOK_05782	ABC-type nitrate/sulfonate/bicarbonate transport systems, periplasmic components	-	Inorganic ion transport and metabolism	COG0715
	2512329222	MOK_05783	Probable taurine catabolism dioxygenase( EC:1.14.11.17 )	tauD	Secondary metabolites biosynthesis, transport and catabolism	COG2175
	2512329223	MOK_05784	type I secretion membrane fusion protein, HlyD family	-	Defense mechanisms	COG1566
	2512329224	MOK_05785	type I secretion system ATPase, LssB family	-	Defense mechanisms	COG2274
	2512329225	MOK_05786	type I secretion outer membrane protein, TolC family	-	Cell wall, membrane, envelope biogenesis	COG1538
	2512329226	MOK_05787	hypothetical protein	-	Function unknown	-
	2512329227	MOK_05788	hypothetical protein	-	Function unknown	-
	2512329228	MOK_05789	hypothetical protein	-	Function unknown	COG3889
	2512329229	MOK_05790	hypothetical protein	-	Function unknown	-
	2512329230	MOK_05791	hypothetical protein	-	Function unknown	-
	2512329231	MOK_05792	hypothetical protein	-	Function unknown	-
	2512329232	MOK_05793	type 1 secretion C-terminal target domain (VC_A0849 subclass)	lapA	Secondary metabolites biosynthesis, transport and catabolism	COG2931
	2512329233	MOK_05794	hypothetical protein	-	Function unknown	-
	2512329234	MOK_05795	diguanylate cyclase (GGDEF) domain	-	Signal transduction mechanisms	COG2200
	2512329235	MOK_05796	Predicted periplasmic protein	-	Posttranslational modification, protein turnover, chaperones	COG3672
	2512329236	MOK_05797	Transcriptional regulators	-	Transcription	COG1802
	2512329237	MOK_05798	Predicted thioesterase involved in non-ribosomal peptide biosynthesis	grsT	Secondary metabolites biosynthesis, transport and catabolism	COG3208
	2512329238	MOK_05799	Protein of unknown function (DUF3050)	-	Function unknown	-
	2512329239	MOK_05800	P-aminobenzoate N-oxygenase AurF	aurF	Function unknown	-
	2512329240	MOK_05801	amino acid adenylation domain/thioester reductase domain	entF	Secondary metabolites biosynthesis, transport and catabolism	COG1020
	2512329241	MOK_05802	Polyketide cyclase / dehydrase and lipid transport	-	Function unknown	-
MD21	2512324503	MOK_01057	Acetyltransferases	-	Translation, ribosomal structure and biogenesis	COG0456
	2512324504	MOK_01058	Protein of unknown function (DUF3077)	-	Function unknown	-
	2512324505	MOK_01059	Uncharacterized protein conserved in bacteria	-	Translation, ribosomal structure and biogenesis	COG4680
	2512324506	MOK_01060	Predicted transcription regulator containing HTH domain	-	Defense mechanisms	COG5499
	2512324507	MOK_01061	hypothetical protein	-	Function unknown	-
	2512324508	MOK_01062	Uncharacterized protein conserved in bacteria	-	Transcription	COG3708
	2512324509	MOK_01063	Uncharacterized conserved protein	-	Inorganic ion transport and metabolism	COG1496
	2512324510	MOK_01064	AIG2-like family	-	Function unknown	-
	2512324511	MOK_01065	D-alanine--D-alanine ligase( EC:6.3.2.4 )	ddlA	Cell wall, membrane, envelope biogenesis	COG1181
	2512324512	MOK_01066	Acetyltransferases, including N-acetylases of ribosomal proteins	-	Posttranslational modification, protein turnover, chaperones	COG1670
	2512324513	MOK_01067	Putative threonine efflux protein	-	Amino acid transport and metabolism	COG1280
	2512324514	MOK_01068	Predicted transcriptional regulator	-	Transcription	COG3655
	2512324515	MOK_01069	Protein of unknown function (DUF2975).	-	Function unknown	-
	2512324516	MOK_01070	Uncharacterized conserved protein	-	Signal transduction mechanisms	COG1993
	2512324517	MOK_01071	AraC-type DNA-binding domain-containing proteins	-	Transcription	COG2207
	2512324518	MOK_01072	Mannose-6-phosphate isomerase	-	Carbohydrate transport and metabolism	COG0662
	2512324519	MOK_01073	Arabinose efflux permease	-	Carbohydrate transport and metabolism	COG2814
	2512324520	MOK_01074	Transcriptional regulator	-	Transcription	COG0583
	2512324521	MOK_01075	Conserved protein/domain typically associated with flavoprotein oxygenases, DIM6/NTAB family	-	Energy production and conversion	COG1853
	2512324522	MOK_01076	Dehydrogenases with different specificities (related to short-chain alcohol dehydrogenases)	-	General function prediction only	COG1028
	2512324523	MOK_01077	Transcriptional regulator	-	Transcription	COG0583
	2512324524	MOK_01078	PAS domain S-box	-	Cell motility	COG0840
	2512324525	MOK_01079	PAS domain S-box	-	Cell motility	COG0840
	2512324526	MOK_01080	Putative translation initiation inhibitor, yjgF family	-	Defense mechanisms	COG0251
	2512324527	MOK_01081	Protein of unknown function (DUF2790).	-	Function unknown	-
	2512324528	MOK_01082	outer membrane porin, OprD family.	opdT	Function unknown	-
	2512324529	MOK_01083	Transposase and inactivated derivatives	-	Mobilome_ prophages, transposons	COG1943
	2512324530	MOK_01084	heavy metal efflux pump (cobalt-zinc-cadmium)	czcA	Inorganic ion transport and metabolism	COG3696
	2512324531	MOK_01085	RND family efflux transporter, MFP subunit	czcB	Cell wall, membrane, envelope biogenesis	COG0845
	2512324532	MOK_01086	Outer membrane protein	czcC	Cell wall, membrane, envelope biogenesis	COG1538
	2512324533	MOK_01087	heavy metal response regulator	czcR	Signal transduction mechanisms	COG0745
	2512324534	MOK_01088	cation diffusion facilitator family transporter	czcD	Inorganic ion transport and metabolism	COG1230
	2512324535	MOK_01089	pseudaminic acid biosynthesis N-acetyl transferase	-	Posttranslational modification, protein turnover, chaperones	COG1670
	2512324536	MOK_01090	hypothetical protein	-	Function unknown	-
	2512324537	MOK_01091	hypothetical protein	-	Carbohydrate transport and metabolism	COG2814
	2512324538	MOK_01092	3-methyl-2-oxobutanoate hydroxymethyltransferase( EC:2.1.2.11 )	panB	Coenzyme transport and metabolism	COG0413
	2512324539	MOK_01093	Transcriptional regulators containing a DNA-binding HTH domain and an aminotransferase domain (MocR family) and their eukaryotic orthologs	-	Amino acid transport and metabolism	COG1167
	2512324540	MOK_01094	hypothetical protein	-	Function unknown	-
	2512324541	MOK_01095	Short chain fatty acids transporter	-	Lipid transport and metabolism	COG2031
	2512324542	MOK_01096	acid phosphatase, Burkholderia-type	acpA	Cell wall, membrane, envelope biogenesis	COG3511
	2512324543	MOK_01097	hypothetical protein	-	Function unknown	-
MD22	2512323677	MOK_00230	ABC-type phosphate transport system, periplasmic component	-	Inorganic ion transport and metabolism	COG0226
	2512323678	MOK_00231	filamentous hemagglutinin family N-terminal domain	-	Function unknown	-
	2512323679	MOK_00232	Filamentous haemagglutinin family outer membrane protein.	-	Function unknown	-
	2512323680	MOK_00233	hypothetical protein	-	Function unknown	-
	2512323681	MOK_00234	hypothetical protein	-	Function unknown	-
	2512323682	MOK_00235	Uncharacterized conserved protein	-	Intracellular trafficking, secretion, and vesicular transport	COG4104
	2512323683	MOK_00236	Predicted acyltransferase	-	General function prediction only	COG2153
	2512323684	MOK_00237	Transposase and inactivated derivatives	-	Mobilome_ prophages, transposons	COG3666
	2512323685	MOK_00238	Hemolysin activation/secretion protein	-	Intracellular trafficking, secretion, and vesicular transport	COG2831
	2512323686	MOK_00239	Laminin G domain./MotA/TolQ/ExbB proton channel family./Domain of unknown function (DUF2341).	exbB6	Function unknown	COG5306
	2512323687	MOK_00240	Biopolymer transport protein	exbD6	Intracellular trafficking, secretion, and vesicular transport	COG0848
	2512323688	MOK_00241	Periplasmic protein TonB, links inner and outer membranes	tonB6	Cell wall, membrane, envelope biogenesis	COG0810
	2512323689	MOK_00242	hypothetical protein	-	Function unknown	-
	2512323690	MOK_00243	hypothetical protein	-	Function unknown	-
	2512323691	MOK_00244	hypothetical protein	-	Function unknown	-
	2512323692	MOK_00245	Parvulin-like peptidyl-prolyl isomerase( EC:5.2.1.8 )	surA	Posttranslational modification, protein turnover, chaperones	COG0760
	2512323693	MOK_00246	Transcriptional regulator	-	Transcription	COG0583
