# Supplementary material for: Developing genome-reduced Pseudomonas chlororaphis strains for the production of secondary metabolites
Source: BMC Genomics. 2017 Sep 11;18:715. doi: 10.1186/s12864-017-4127-2 (PMC5594592; doi:10.1186/s12864-017-4127-2)
Supplement: Supplementary file 4 — Primers used in this study. (XLSX 14 kb) [file 12864_2017_4127_MOESM4_ESM.xlsx]

## Sheet: Sheet1
Primers used in this study
Deletion Region	Primer Name	Sequence (5’ to 3’)	Primer Name	Sequence (5’ to 3’)
MD1	F1	CCGGAATTCGAACTGAAGGACACCACCAACG (EcoR I)	R1	CTGGCGATTGCGCAATATGCCATCATTCAACA
	F2	GCATATTGCGCGCCAGGAGAACAAGACCATCG	R2	CGCGGATCCCACACCGACATGGCGTACAG (BamH I)
	NF	GCATTGCCTTTCGTGCTCTCC	NR	GCACCGCCACCCAGTTCAG
MD2	F1	CCGGAATTCTGAAGCGCAAGTGCTGAAA (EcoR I)	R1	CACGACGGTGGCGAAGAA
	F2	TTCTTCGCCACCGTCGTGGCCAGGCTCTTGATGGTTTC	R2	GCTCTAGATGGAGCGGCGAGGTGATT (Xba I)
	NF	CAACAGAGGGACAAGCAACC	NR	CTCGGGCACTACGGCAAT
MD3	F1	GCTCTAGACGCGATGCCGGAGACTTT (Xba I)	R1	GCACTTCCAGGAGCAGAGCC
	F2	CTGCTCCTGGAAGTGCTCCAGAGCCTTCAAGAACAGCC	R2	TCTAAGCTTGATCAGGTGGCGGCGAAT (Hind III)
	NF	CCTCCAGAACAAGAACGAAACA	NR	TGGCGACCACCATCATCAG
MD4	F1	ACGGAATTCTGCTATGAGCCTGAATCCACTG (EcoR I)	R1	TTGACCACGCCGCTCTTG
	F2	CAAGAGCGGCGTGGTCAACAGCGGACGTTTCTCCAATT	R2	GCTCTAGATCGCCGTGTCGCCATTAC (Xba I)
	NF	CAATGTCTGGCAGCAAAGCAG	NR	CAGGAAGCGCCGATCACA
MD5	F1	CCGGAATTCTTGAAGATCGGCAGGTTGATC (EcoR I)	R1	CGATGGCGTAGGACAGGGA
	F2	TCCCTGTCCTACGCCATCGCCGTGTTGTTCTGCTTCGTAA	R2	GCTCTAGAGCGGCCTGTTGGCTCATT (Xba I)
	NF	CGCAGCCTCTACACGCACAT	NR	GCGGGTTTGCGTCCAGTA
MD6	F1	CGGAATTCATGAAACGCACCGCCCTCTACG (EcoR I)	R1	TGGAAGCAGGTCGCACAGGATG
	F2	CATCCTGTGCGACCTGCTTGTTACGACTCAATGACTCACG	R2	GCTCTAGAAACACTACTTCGCGGCCAAG (Xba I)
	NF	GTGTTTCATGGCTTGGCGGATCG	NR	CAATGGTTCTGAGGGCTGACGGT
MD7	F1	CCGGAATTCAGCGACAATGCTCGCCATCA (EcoR I)	R1	TGTTCAGCCTGCTCAGCGAAGT
	F2	TTCGCTGAGCAGGCTGAACATTCAGCCTGTTCCACGAGAATG	R2	GCTCTAGATTACAAGGTCAGCGTCAGTCG (Xba I)
	NF	GCCACGCCACTGTCGATGGATTC	NR	AAGCCTTGATCGCGGCGGTAGAG
MD8	F1	CCGGAATTCCCTGACAAAGGGATTCTCACG (EcoR I)	R1	CGCTGGGGCTGAAGGTGGTGA
	F2	ACCACCTTCAGCCCCAGCGATTCAGCGACTGCGGCAAGGC	R2	GCTCTAGAAGTTGGCCATGACTGATCTG (Xba I)
	NF	TACAACGGCGGAATGGTCTGCTC	NR	CGATGGAGTTCGACAGCCTGGAC
MD9	F1	CCGGAATTCGATAGCTCAAGGACAAGCTAGG (EcoR I)	R1	GACAGTGACACGGCATCCAGTT
	F2	CTGGATGCCGTGTCACTGTCACCTATCGTGGGTTATGACTC	R2	GCTCTAGAGGCTTACTCCTGATCCTTG (Xba I)
	NF	GCACCTCCTCATCTTCCACATCCG	NR	CAACCGTTATGGCCCGACCGAA
MD10	F1	GCTCTAGAATGAACCTTGCCACCCTGATGCTC (Xba I)	R1	CGGTGCTTGAGGGTCGACGAACT
	F2	TCGTCGACCCTCAAGCACCGAGCTTAATGCAGCGCGTCGC	R2	CCCAAGCTTCGAGCTATGCAATTAGAGGGGA (Hind III)
	NF	ACTTCGCCCTGTTCGAGTCGCATAA	NR	GCGGCAGATCGGCTACAAGCAGTAA
MD11	F1	CAGGAATTCGTCGGGATTGCCTGGGTGTT (EcoR I)	R1	ACGATGCCTGGATCACCACCA
	F2	TGGTGATCCAGGCATCGTAGATCAAAGCACCACGACGAGC	R2	GCTCTAGAACACTTCGCTGTCCTGGGAAC (Xba I)
	NF	AGCGTCGTTCAGTTAATCGCCCT	NR	TGGTGGAGGATGATCGCAATGTG
MD12	F1	CAGGAATTCGCCTGGTGATGAACTGAAAGCG (EcoR I)	R1	AGGTCGATGTCATCCAGGGTC
	F2	ACCCTGGATGACATCGACCTAGTGGGTTCGCTGCTGGTTCA	R2	GCTCTAGATCACCAGAGAGCAGCGTGCT (Xba I)
	NF	GCGATTTGCAGCGGGAGAATTTCGT	NR	TCTCGATGCAGTGGAACTGCTGATC
MD13	F1	GCTCTAGATCGGTGACGGTGGAGTGAGTTATC (Xba I)	R1	ACGATGCCAACTCTGAGTACAGTC
	F2	GTACTCAGAGTTGGCATCGTAGTGGCGGTAGAACAGCTC	R2	CACAAGCTTCAACCACCTCTGGCTGTTCATC (Hind III)
	NF	ATACCTTCAAGATGCCCGGCAGTCGC	NR	GCGTAGAAATCGGCAATCGGAAAGTCG
MD14	F1	CCGGAATTCATCTTGAGACCGCAGGAGGA (EcoR I)	R1	TGGTGGATCCTCTTGGAATGG
	F2	CATTCCAAGAGGATCCACCAAGACGCCGCAGGACCGTACTATA	R2	GCTCTAGAATGTGATCAGCAGCATGAGCCG (Xba I)
	NF	AAGAGTGAATGCGAGTCTCCGTCCTG	NR	CACACAAAGCAGACATTCCTTACCGC
MD15	F1	GCTCTAGACGCAGACAGCCAGGTAAAACA (Xba I)	R1	TCAGCAGGCCGAAGAAGATCA
	F2	GATCTTCTTCGGCCTGCTGACATTTCCTGCGATAACAGCGTGC	R2	CACAAGCTTTGCGAAAATGACAGCCCTTGC (Hind III)
	NF	CCTCAATGAAACCTCGTTCTCCGAC	NR	ACTTTACCGCAATGACTCAGGCGAC
MD16	F1	CCGGAATTCCAAGGCAATCAACGTTCGCAA (EcoR I)	R1	GCGTTCATCGGCATTTGCATCT
	F2	ATGCAAATGCCGATGAACGCTCCTCAACCAGATCCAGCAGATG	R2	GCTCTAGACGATAAACCCCTTCATGTCGCA (Xba I)
	NF	GCTGTGATTGCAACGCTGCATCAGG	NR	CAGGTCGTAACGGAAGCTGGAAGACAC
MD17	F1	CCGGAATTCCATCCGCTGTTGTTCATCCAAG (EcoR I)	R1	TCTATGCCCTCAACCACGACCT
	F2	GTCGTGGTTGAGGGCATAGAAATACCCTCGACGAGCACAACG	R2	GCTCTAGAGCAAGGAGAGGTGAGCATCCTT (Xba I)
	NF	ACCTCACCGCCAACTATCTCGACAAG	NR	CCGTCAAGAATCTGCGAAATCAACCC
MD18	F1	CCGGAATTCTCCTCGATGAAATCCAGACCG (EcoR I)	R1	CAGCCTCCTATGATGCGTTCCAT
	F2	GAACGCATCATAGGAGGCTGCCGCTATTGGGTGACGCTGAT	R2	GCTCTAGACGGCGTTTCCATGAAGTCCTT (Xba I)
	NF	GAAACCCACTGGAGCCTTCCGATGA	NR	GCGTTATCGCCAGGAAGGCTGAACAC
MD19	F1	CCGGAATTCCACCATCGAAGAAGGCACCGAAG (EcoR I)	R1	CTGGTCTGCAACTGGATCGACGAC
	F2	TCGATCCAGTTGCAGACCAGTACTCCGGAACGACTTCCCTCATC	R2	CGCGGATCCCTTCGGCTTTCTAGGGCTGTGAGTAG (BamH I)
	NF	GTAGGTTTCCGTGCGGTCGTACCAT	NR	GGTGCTGTTACAGCGAGGCTGAG
MD20	F1	CCGGAATTCTTGGTGAAACCCGTCACCGCTT (EcoR I)	R1	TTCACTCCGAGCGCCAGCATTA
	F2	ATGCTGGCGCTCGGAGTGAATGCGGAGGATGTTCAAGTAAGGCG	R2	GCTCTAGACATGACCGAGCTGTCGCAGAAGAT (Xba I)
	NF	ATCGCCGCATAACCGTAACTCCCTGAC	NR	GCGGCAATCAGTTGGTCGACAAACACC
MD21	F1	GCTCTAGAATGAACGAGATTCCCGGCGGTAT (Xba I)	R1	CAGCCCAATCCGGCATACACC
	F2	TGTATGCCGGATTGGGCTGCTCACCACCAATGGCATTCCC	R2	CCCAAGCTTCCTACAGGCGATGTGTCGTTC (Hind III)
	NF	ACATCATGAACAACAGGCCGAACACC	NR	AAGGCGGGCATCCTGTACGAGG
MD22	F1	CCGGAATTCATGTTTAAGCGCACTATGATC (EcoR I)	R1	TGAGCACTGGTGAGGTTCAACG
	F2	TTGAACCTCACCAGTGCTCAGAAGTGGAGCACGACGCC	R2	GCTCTAGAATGCTCAGGACGTCAACGTACT (Xba I)
	NF	TTCTCGGTCGGGGTGGATTTCAA	NR	GCGCAGTTCCTGGGAAAACAGGT
