# Supplementary material for: Developing genome-reduced Pseudomonas chlororaphis strains for the production of secondary metabolites
Source: BMC Genomics. 2017 Sep 11;18:715. doi: 10.1186/s12864-017-4127-2 (PMC5594592; doi:10.1186/s12864-017-4127-2)
Supplement: Supplementary file 6 — Nutrient added in each well of the Biolog PM5 plate. (XLSX 12 kb) [file 12864_2017_4127_MOESM6_ESM.xlsx]

## Sheet: PM5
	Nutrient added in each well of the Biolog PM5 plate
	A1 Negative Control	A2 Positive Control	A3 L-Alanine	A4 L-Arginine	A5 L-Asparagine	A6 L-Aspartic Acid	A7 L-Cysteine	A8 L-Glutamic Acid	A9 Adenosine-3’,5’-cyclic monophosphate	A10 Adenine	A11 Adenosine	A12 2’-Deoxy Adenosine
	B1 L-Glutamine	B2 Glycine	B3 L-Histidine	B4 L-Isoleucine	B5 L-Leucine	B6 L-Lysine	B7 L-Methionine	B8L- Phenylalanine	B9 Guanosine-3’,5’-cyclic monophosphate	B10 Guanine	B11 Guanosine	B12 2’-Deoxy Guanosine
	C1 L-Proline	C2 L-Serine	C3 L-Threonine	C4 L-Tryptophan	C5 L-Tyrosine	C6 L-Valine	C7 L-isoleucine+L-Valine	C8 trans-4-HydroxyL-Proline	C9 (5)4-Amino- Imidazole-4(5)-Carboxamide	C10 Hypoxanthine	C11 Inosine	C12 2’-Deoxy Inosine
	D1 L-Ornithine	D2 L-Citrulline	D3 ChorismicAcid	D4 (-)Shikimic Acid	D5 L-Homoserine Lactone	D6 D-Alanine	D7 D-Aspartic Acid	D8 D-Glutamic Acid	D9 D,L-α,ε- Diamino-pimelic Acid	D10 Cytosine	D11 Cytidine	D12 2’-Deoxy Cytidine
	E1 Putrescine	E2 Spermidine	E3 Spermine	E4 Pyridoxine	E5 Pyridoxal	E6 Pyridoxamine	E7 ß-Alanine	E8 D-Pantothenic Acid	E9 Orotic Acid	E10 Uracil	E11 Uridine	E12 2’-Deoxy Uridine
	F1 Quinolinic Acid	F2 Nicotinic Acid	F3 Nicotinamide	F4 ß-NicotinamideAdenine Dinucleotide	F5 ô-Amino- Levulinic Acid	F6 Hematin	F7 Deferoxamine Mesylate	F8 D-(+)-Glucose	F9 N-Acetyl D-Glucosamine	F10 Thymine	F11 Glutathione (reducedform)	F12 Thymidine
	G1 Oxaloacetic Acid	G2 D-Biotin	G3 Cyano- Cobalamine	G4 p-Amino- Benzoic Acid	G5 Folic Acid	G6 Inosine+Thiamine	G7 Thiamine	G8 Thiamine Pyrophosphate	G9 Riboflavin	G10 Pyrrolo-Quinoline Quinone	G11 Menadione	G12 Myo-Inositol
	H1 Butyric Acid	H2 D,L-α-Hydroxy-Butyric Acid	H3 α-Ketobutyric Acid	H4 Caprylic Acid	H5 D,L-α-Lipoic Acid (oxidizedform)	H6 D,L-Mevalonic Acid	H7 D,L-Carnitine	H8 Choline	H9 Tween20	H10 Tween40	H11 Tween60	H12 Tween80
